# Supplementary material for: Urtica dioica Agglutinin: A plant protein candidate for inhibition of SARS-COV-2 receptor-binding domain for control of Covid19 Infection
Source: PLoS One. 2022 Jul 28;17(7):e0268156. doi: 10.1371/journal.pone.0268156 (PMC9333307; doi:10.1371/journal.pone.0268156)
Supplement: S1 File — (PDB) [file pone.0268156.s001.pdb]

ATOM      1  N   ARG A   2     -51.363  28.356 -20.306  1.00  0.00           N  
ATOM      2  CA  ARG A   2     -50.728  29.660 -20.472  1.00  0.00           C  
ATOM      3  C   ARG A   2     -50.193  30.174 -19.153  1.00  0.00           C  
ATOM      4  O   ARG A   2     -50.552  29.679 -18.089  1.00  0.00           O  
ATOM      5  CB  ARG A   2     -51.718  30.688 -21.011  1.00  0.00           C  
ATOM      6  CG  ARG A   2     -52.340  30.382 -22.374  1.00  0.00           C  
ATOM      7  CD  ARG A   2     -51.349  30.234 -23.540  1.00  0.00           C  
ATOM      8  NE  ARG A   2     -50.291  31.252 -23.600  1.00  0.00           N  
ATOM      9  CZ  ARG A   2     -50.493  32.572 -23.817  1.00  0.00           C  
ATOM     10  NH1 ARG A   2     -51.712  33.101 -23.867  1.00  0.00           N1+
ATOM     11  NH2 ARG A   2     -49.452  33.375 -23.978  1.00  0.00           N  
ATOM     12  H   ARG A   2     -51.560  28.086 -19.361  1.00  0.00           H  
ATOM     13  HE  ARG A   2     -49.352  30.919 -23.455  1.00  0.00           H  
ATOM     14 1HH1 ARG A   2     -51.812  34.103 -23.895  1.00  0.00           H  
ATOM     15 2HH1 ARG A   2     -52.527  32.525 -23.852  1.00  0.00           H  
ATOM     16 1HH2 ARG A   2     -49.585  34.368 -24.015  1.00  0.00           H  
ATOM     17 2HH2 ARG A   2     -48.519  33.010 -24.071  1.00  0.00           H  
ATOM     18  N   CYS A   3     -49.354  31.208 -19.275  1.00  0.00           N  
ATOM     19  CA  CYS A   3     -48.851  31.855 -18.069  1.00  0.00           C  
ATOM     20  C   CYS A   3     -48.449  33.289 -18.336  1.00  0.00           C  
ATOM     21  O   CYS A   3     -48.512  33.754 -19.470  1.00  0.00           O  
ATOM     22  CB  CYS A   3     -47.693  31.048 -17.485  1.00  0.00           C  
ATOM     23  SG  CYS A   3     -46.314  30.835 -18.635  1.00  0.00           S  
ATOM     24  H   CYS A   3     -49.023  31.504 -20.172  1.00  0.00           H  
ATOM     25  N   GLY A   4     -48.022  33.961 -17.256  1.00  0.00           N  
ATOM     26  CA  GLY A   4     -47.487  35.310 -17.413  1.00  0.00           C  
ATOM     27  C   GLY A   4     -48.539  36.326 -17.780  1.00  0.00           C  
ATOM     28  O   GLY A   4     -49.728  36.029 -17.842  1.00  0.00           O  
ATOM     29  H   GLY A   4     -48.133  33.555 -16.349  1.00  0.00           H  
ATOM     30  N   SER A   5     -48.062  37.543 -18.048  1.00  0.00           N  
ATOM     31  CA  SER A   5     -48.955  38.577 -18.563  1.00  0.00           C  
ATOM     32  C   SER A   5     -49.611  38.138 -19.862  1.00  0.00           C  
ATOM     33  O   SER A   5     -50.807  38.282 -20.093  1.00  0.00           O  
ATOM     34  CB  SER A   5     -48.181  39.891 -18.727  1.00  0.00           C  
ATOM     35  OG  SER A   5     -47.077  39.722 -19.628  1.00  0.00           O  
ATOM     36  H   SER A   5     -47.065  37.656 -18.062  1.00  0.00           H  
ATOM     37  HG  SER A   5     -46.433  39.154 -19.193  1.00  0.00           H  
ATOM     38  N   GLN A   6     -48.752  37.492 -20.670  1.00  0.00           N  
ATOM     39  CA  GLN A   6     -49.216  36.950 -21.945  1.00  0.00           C  
ATOM     40  C   GLN A   6     -50.267  35.849 -21.857  1.00  0.00           C  
ATOM     41  O   GLN A   6     -50.864  35.441 -22.853  1.00  0.00           O  
ATOM     42  CB  GLN A   6     -48.020  36.496 -22.789  1.00  0.00           C  
ATOM     43  CG  GLN A   6     -46.869  37.510 -22.842  1.00  0.00           C  
ATOM     44  CD  GLN A   6     -47.360  38.845 -23.362  1.00  0.00           C  
ATOM     45  NE2 GLN A   6     -47.164  39.858 -22.514  1.00  0.00           N  
ATOM     46  OE1 GLN A   6     -47.903  38.965 -24.451  1.00  0.00           O  
ATOM     47  H   GLN A   6     -47.789  37.445 -20.384  1.00  0.00           H  
ATOM     48 HE21 GLN A   6     -46.772  39.709 -21.601  1.00  0.00           H  
ATOM     49 HE22 GLN A   6     -47.425  40.777 -22.791  1.00  0.00           H  
ATOM     50  N   GLY A   7     -50.472  35.384 -20.620  1.00  0.00           N  
ATOM     51  CA  GLY A   7     -51.593  34.507 -20.321  1.00  0.00           C  
ATOM     52  C   GLY A   7     -52.270  34.901 -19.021  1.00  0.00           C  
ATOM     53  O   GLY A   7     -52.494  34.090 -18.131  1.00  0.00           O  
ATOM     54  H   GLY A   7     -49.836  35.609 -19.880  1.00  0.00           H  
ATOM     55  N   GLY A   8     -52.603  36.201 -18.967  1.00  0.00           N  
ATOM     56  CA  GLY A   8     -53.551  36.681 -17.958  1.00  0.00           C  
ATOM     57  C   GLY A   8     -53.229  36.394 -16.499  1.00  0.00           C  
ATOM     58  O   GLY A   8     -54.093  36.077 -15.695  1.00  0.00           O  
ATOM     59  H   GLY A   8     -52.224  36.832 -19.648  1.00  0.00           H  
ATOM     60  N   GLY A   9     -51.937  36.538 -16.182  1.00  0.00           N  
ATOM     61  CA  GLY A   9     -51.556  36.396 -14.777  1.00  0.00           C  
ATOM     62  C   GLY A   9     -51.378  34.970 -14.276  1.00  0.00           C  
ATOM     63  O   GLY A   9     -51.009  34.733 -13.130  1.00  0.00           O  
ATOM     64  H   GLY A   9     -51.264  36.656 -16.911  1.00  0.00           H  
ATOM     65  N   SER A  10     -51.627  34.009 -15.184  1.00  0.00           N  
ATOM     66  CA  SER A  10     -51.426  32.618 -14.783  1.00  0.00           C  
ATOM     67  C   SER A  10     -50.005  32.367 -14.298  1.00  0.00           C  
ATOM     68  O   SER A  10     -49.022  32.594 -14.996  1.00  0.00           O  
ATOM     69  CB  SER A  10     -51.823  31.703 -15.943  1.00  0.00           C  
ATOM     70  OG  SER A  10     -51.675  30.324 -15.594  1.00  0.00           O  
ATOM     71  H   SER A  10     -51.940  34.233 -16.108  1.00  0.00           H  
ATOM     72  HG  SER A  10     -51.401  29.882 -16.398  1.00  0.00           H  
ATOM     73  N   THR A  11     -49.935  31.948 -13.035  1.00  0.00           N  
ATOM     74  CA  THR A  11     -48.601  31.815 -12.471  1.00  0.00           C  
ATOM     75  C   THR A  11     -48.136  30.371 -12.483  1.00  0.00           C  
ATOM     76  O   THR A  11     -48.788  29.470 -11.971  1.00  0.00           O  
ATOM     77  CB  THR A  11     -48.593  32.448 -11.078  1.00  0.00           C  
ATOM     78  CG2 THR A  11     -47.226  32.360 -10.387  1.00  0.00           C  
ATOM     79  OG1 THR A  11     -49.002  33.822 -11.170  1.00  0.00           O  
ATOM     80  H   THR A  11     -50.755  31.669 -12.539  1.00  0.00           H  
ATOM     81  HG1 THR A  11     -49.744  33.885 -11.772  1.00  0.00           H  
ATOM     82  N   CYS A  12     -46.979  30.196 -13.135  1.00  0.00           N  
ATOM     83  CA  CYS A  12     -46.467  28.846 -13.371  1.00  0.00           C  
ATOM     84  C   CYS A  12     -46.350  27.929 -12.163  1.00  0.00           C  
ATOM     85  O   CYS A  12     -45.675  28.216 -11.177  1.00  0.00           O  
ATOM     86  CB  CYS A  12     -45.128  28.925 -14.089  1.00  0.00           C  
ATOM     87  SG  CYS A  12     -45.288  29.578 -15.762  1.00  0.00           S  
ATOM     88  H   CYS A  12     -46.516  30.990 -13.526  1.00  0.00           H  
ATOM     89  N   PRO A  13     -47.036  26.766 -12.299  1.00  0.00           N  
ATOM     90  CA  PRO A  13     -46.955  25.723 -11.272  1.00  0.00           C  
ATOM     91  C   PRO A  13     -45.531  25.380 -10.868  1.00  0.00           C  
ATOM     92  O   PRO A  13     -44.599  25.408 -11.665  1.00  0.00           O  
ATOM     93  CB  PRO A  13     -47.693  24.549 -11.923  1.00  0.00           C  
ATOM     94  CG  PRO A  13     -48.690  25.198 -12.880  1.00  0.00           C  
ATOM     95  CD  PRO A  13     -47.910  26.394 -13.409  1.00  0.00           C  
ATOM     96  N   GLY A  14     -45.400  25.096  -9.562  1.00  0.00           N  
ATOM     97  CA  GLY A  14     -44.077  24.764  -9.029  1.00  0.00           C  
ATOM     98  C   GLY A  14     -43.005  25.819  -9.269  1.00  0.00           C  
ATOM     99  O   GLY A  14     -41.823  25.517  -9.405  1.00  0.00           O  
ATOM    100  H   GLY A  14     -46.211  25.089  -8.979  1.00  0.00           H  
ATOM    101  N   LEU A  15     -43.494  27.075  -9.324  1.00  0.00           N  
ATOM    102  CA  LEU A  15     -42.654  28.247  -9.580  1.00  0.00           C  
ATOM    103  C   LEU A  15     -41.709  28.131 -10.762  1.00  0.00           C  
ATOM    104  O   LEU A  15     -40.598  28.655 -10.767  1.00  0.00           O  
ATOM    105  CB  LEU A  15     -41.905  28.726  -8.326  1.00  0.00           C  
ATOM    106  CG  LEU A  15     -42.734  29.513  -7.299  1.00  0.00           C  
ATOM    107  CD1 LEU A  15     -43.465  30.690  -7.946  1.00  0.00           C  
ATOM    108  CD2 LEU A  15     -43.668  28.641  -6.455  1.00  0.00           C  
ATOM    109  H   LEU A  15     -44.481  27.216  -9.257  1.00  0.00           H  
ATOM    110  N   ARG A  16     -42.215  27.425 -11.786  1.00  0.00           N  
ATOM    111  CA  ARG A  16     -41.507  27.455 -13.063  1.00  0.00           C  
ATOM    112  C   ARG A  16     -41.502  28.875 -13.614  1.00  0.00           C  
ATOM    113  O   ARG A  16     -42.262  29.719 -13.153  1.00  0.00           O  
ATOM    114  CB  ARG A  16     -42.197  26.482 -14.021  1.00  0.00           C  
ATOM    115  CG  ARG A  16     -41.348  25.286 -14.455  1.00  0.00           C  
ATOM    116  CD  ARG A  16     -40.944  24.285 -13.371  1.00  0.00           C  
ATOM    117  NE  ARG A  16     -40.028  23.303 -13.952  1.00  0.00           N  
ATOM    118  CZ  ARG A  16     -39.344  22.401 -13.224  1.00  0.00           C  
ATOM    119  NH1 ARG A  16     -39.583  22.255 -11.928  1.00  0.00           N1+
ATOM    120  NH2 ARG A  16     -38.410  21.657 -13.803  1.00  0.00           N  
ATOM    121  H   ARG A  16     -43.132  27.033 -11.707  1.00  0.00           H  
ATOM    122  HE  ARG A  16     -39.817  23.339 -14.938  1.00  0.00           H  
ATOM    123 1HH1 ARG A  16     -39.022  21.601 -11.413  1.00  0.00           H  
ATOM    124 2HH1 ARG A  16     -40.303  22.781 -11.477  1.00  0.00           H  
ATOM    125 1HH2 ARG A  16     -37.862  20.999 -13.280  1.00  0.00           H  
ATOM    126 2HH2 ARG A  16     -38.225  21.769 -14.793  1.00  0.00           H  
ATOM    127  N   CYS A  17     -40.622  29.126 -14.585  1.00  0.00           N  
ATOM    128  CA  CYS A  17     -40.714  30.466 -15.154  1.00  0.00           C  
ATOM    129  C   CYS A  17     -41.771  30.523 -16.227  1.00  0.00           C  
ATOM    130  O   CYS A  17     -42.154  29.508 -16.800  1.00  0.00           O  
ATOM    131  CB  CYS A  17     -39.384  30.923 -15.739  1.00  0.00           C  
ATOM    132  SG  CYS A  17     -37.966  30.348 -14.777  1.00  0.00           S  
ATOM    133  H   CYS A  17     -40.071  28.422 -15.035  1.00  0.00           H  
ATOM    134  N   CYS A  18     -42.221  31.751 -16.478  1.00  0.00           N  
ATOM    135  CA  CYS A  18     -43.029  31.916 -17.674  1.00  0.00           C  
ATOM    136  C   CYS A  18     -42.212  32.658 -18.697  1.00  0.00           C  
ATOM    137  O   CYS A  18     -41.524  33.613 -18.365  1.00  0.00           O  
ATOM    138  CB  CYS A  18     -44.297  32.697 -17.364  1.00  0.00           C  
ATOM    139  SG  CYS A  18     -45.463  32.679 -18.745  1.00  0.00           S  
ATOM    140  H   CYS A  18     -41.859  32.545 -15.986  1.00  0.00           H  
ATOM    141  N   SER A  19     -42.296  32.172 -19.936  1.00  0.00           N  
ATOM    142  CA  SER A  19     -41.589  32.850 -21.017  1.00  0.00           C  
ATOM    143  C   SER A  19     -42.373  34.041 -21.524  1.00  0.00           C  
ATOM    144  O   SER A  19     -43.539  34.206 -21.196  1.00  0.00           O  
ATOM    145  CB  SER A  19     -41.380  31.860 -22.156  1.00  0.00           C  
ATOM    146  OG  SER A  19     -42.624  31.200 -22.445  1.00  0.00           O  
ATOM    147  H   SER A  19     -42.947  31.437 -20.119  1.00  0.00           H  
ATOM    148  HG  SER A  19     -42.656  30.451 -21.852  1.00  0.00           H  
ATOM    149  N   ILE A  20     -41.721  34.815 -22.407  1.00  0.00           N  
ATOM    150  CA  ILE A  20     -42.457  35.866 -23.118  1.00  0.00           C  
ATOM    151  C   ILE A  20     -43.589  35.372 -24.014  1.00  0.00           C  
ATOM    152  O   ILE A  20     -44.460  36.115 -24.438  1.00  0.00           O  
ATOM    153  CB  ILE A  20     -41.506  36.761 -23.925  1.00  0.00           C  
ATOM    154  CG1 ILE A  20     -40.748  35.977 -25.004  1.00  0.00           C  
ATOM    155  CG2 ILE A  20     -40.575  37.537 -22.995  1.00  0.00           C  
ATOM    156  CD1 ILE A  20     -39.983  36.883 -25.970  1.00  0.00           C  
ATOM    157  H   ILE A  20     -40.746  34.663 -22.570  1.00  0.00           H  
ATOM    158  N   TRP A  21     -43.552  34.058 -24.289  1.00  0.00           N  
ATOM    159  CA  TRP A  21     -44.674  33.508 -25.046  1.00  0.00           C  
ATOM    160  C   TRP A  21     -45.872  33.155 -24.176  1.00  0.00           C  
ATOM    161  O   TRP A  21     -46.926  32.725 -24.635  1.00  0.00           O  
ATOM    162  CB  TRP A  21     -44.216  32.296 -25.862  1.00  0.00           C  
ATOM    163  CG  TRP A  21     -42.969  32.634 -26.647  1.00  0.00           C  
ATOM    164  CD1 TRP A  21     -42.835  33.606 -27.651  1.00  0.00           C  
ATOM    165  CD2 TRP A  21     -41.659  32.042 -26.516  1.00  0.00           C  
ATOM    166  CE2 TRP A  21     -40.799  32.700 -27.457  1.00  0.00           C  
ATOM    167  CE3 TRP A  21     -41.147  31.019 -25.689  1.00  0.00           C  
ATOM    168  NE1 TRP A  21     -41.562  33.650 -28.130  1.00  0.00           N  
ATOM    169  CZ2 TRP A  21     -39.442  32.322 -27.551  1.00  0.00           C  
ATOM    170  CZ3 TRP A  21     -39.789  30.651 -25.793  1.00  0.00           C  
ATOM    171  CH2 TRP A  21     -38.941  31.298 -26.718  1.00  0.00           C  
ATOM    172  H   TRP A  21     -42.838  33.467 -23.922  1.00  0.00           H  
ATOM    173  HE1 TRP A  21     -41.241  34.251 -28.834  1.00  0.00           H  
ATOM    174  N   GLY A  22     -45.671  33.335 -22.864  1.00  0.00           N  
ATOM    175  CA  GLY A  22     -46.701  32.915 -21.926  1.00  0.00           C  
ATOM    176  C   GLY A  22     -46.857  31.412 -21.855  1.00  0.00           C  
ATOM    177  O   GLY A  22     -47.966  30.883 -21.855  1.00  0.00           O  
ATOM    178  H   GLY A  22     -44.834  33.748 -22.505  1.00  0.00           H  
ATOM    179  N   TRP A  23     -45.686  30.761 -21.818  1.00  0.00           N  
ATOM    180  CA  TRP A  23     -45.649  29.320 -21.589  1.00  0.00           C  
ATOM    181  C   TRP A  23     -44.638  29.021 -20.504  1.00  0.00           C  
ATOM    182  O   TRP A  23     -43.592  29.659 -20.433  1.00  0.00           O  
ATOM    183  CB  TRP A  23     -45.269  28.566 -22.863  1.00  0.00           C  
ATOM    184  CG  TRP A  23     -46.378  28.635 -23.886  1.00  0.00           C  
ATOM    185  CD1 TRP A  23     -46.400  29.421 -25.047  1.00  0.00           C  
ATOM    186  CD2 TRP A  23     -47.624  27.906 -23.898  1.00  0.00           C  
ATOM    187  CE2 TRP A  23     -48.329  28.293 -25.088  1.00  0.00           C  
ATOM    188  CE3 TRP A  23     -48.194  26.960 -23.019  1.00  0.00           C  
ATOM    189  NE1 TRP A  23     -47.544  29.226 -25.757  1.00  0.00           N  
ATOM    190  CZ2 TRP A  23     -49.590  27.726 -25.372  1.00  0.00           C  
ATOM    191  CZ3 TRP A  23     -49.456  26.402 -23.314  1.00  0.00           C  
ATOM    192  CH2 TRP A  23     -50.148  26.780 -24.485  1.00  0.00           C  
ATOM    193  H   TRP A  23     -44.826  31.273 -21.862  1.00  0.00           H  
ATOM    194  HE1 TRP A  23     -47.764  29.661 -26.607  1.00  0.00           H  
ATOM    195  N   CYS A  24     -45.004  28.056 -19.655  1.00  0.00           N  
ATOM    196  CA  CYS A  24     -44.116  27.754 -18.533  1.00  0.00           C  
ATOM    197  C   CYS A  24     -42.939  26.884 -18.921  1.00  0.00           C  
ATOM    198  O   CYS A  24     -42.954  26.217 -19.948  1.00  0.00           O  
ATOM    199  CB  CYS A  24     -44.893  27.070 -17.409  1.00  0.00           C  
ATOM    200  SG  CYS A  24     -46.246  28.076 -16.756  1.00  0.00           S  
ATOM    201  H   CYS A  24     -45.831  27.523 -19.820  1.00  0.00           H  
ATOM    202  N   GLY A  25     -41.943  26.893 -18.030  1.00  0.00           N  
ATOM    203  CA  GLY A  25     -40.852  25.934 -18.158  1.00  0.00           C  
ATOM    204  C   GLY A  25     -39.693  26.362 -17.286  1.00  0.00           C  
ATOM    205  O   GLY A  25     -39.743  27.402 -16.642  1.00  0.00           O  
ATOM    206  H   GLY A  25     -41.903  27.600 -17.318  1.00  0.00           H  
ATOM    207  N   ASP A  26     -38.675  25.505 -17.273  1.00  0.00           N  
ATOM    208  CA  ASP A  26     -37.518  25.735 -16.401  1.00  0.00           C  
ATOM    209  C   ASP A  26     -36.227  26.007 -17.144  1.00  0.00           C  
ATOM    210  O   ASP A  26     -35.300  26.653 -16.663  1.00  0.00           O  
ATOM    211  CB  ASP A  26     -37.305  24.535 -15.480  1.00  0.00           C  
ATOM    212  CG  ASP A  26     -37.424  23.251 -16.285  1.00  0.00           C  
ATOM    213  OD1 ASP A  26     -36.449  22.837 -16.898  1.00  0.00           O  
ATOM    214  OD2 ASP A  26     -38.516  22.692 -16.324  1.00  0.00           O1-
ATOM    215  H   ASP A  26     -38.732  24.627 -17.753  1.00  0.00           H  
ATOM    216  N   SER A  27     -36.204  25.465 -18.357  1.00  0.00           N  
ATOM    217  CA  SER A  27     -34.991  25.587 -19.143  1.00  0.00           C  
ATOM    218  C   SER A  27     -34.974  26.891 -19.923  1.00  0.00           C  
ATOM    219  O   SER A  27     -35.981  27.594 -19.995  1.00  0.00           O  
ATOM    220  CB  SER A  27     -34.882  24.336 -20.022  1.00  0.00           C  
ATOM    221  OG  SER A  27     -35.973  23.439 -19.745  1.00  0.00           O  
ATOM    222  H   SER A  27     -36.950  24.890 -18.688  1.00  0.00           H  
ATOM    223  HG  SER A  27     -35.901  23.149 -18.829  1.00  0.00           H  
ATOM    224  N   GLU A  28     -33.796  27.190 -20.511  1.00  0.00           N  
ATOM    225  CA  GLU A  28     -33.602  28.463 -21.225  1.00  0.00           C  
ATOM    226  C   GLU A  28     -34.814  29.115 -21.901  1.00  0.00           C  
ATOM    227  O   GLU A  28     -35.226  30.178 -21.458  1.00  0.00           O  
ATOM    228  CB  GLU A  28     -32.310  28.415 -22.076  1.00  0.00           C  
ATOM    229  CG  GLU A  28     -32.097  29.450 -23.198  1.00  0.00           C  
ATOM    230  CD  GLU A  28     -32.220  30.890 -22.729  1.00  0.00           C  
ATOM    231  OE1 GLU A  28     -31.231  31.511 -22.374  1.00  0.00           O  
ATOM    232  OE2 GLU A  28     -33.302  31.450 -22.813  1.00  0.00           O1-
ATOM    233  H   GLU A  28     -33.012  26.598 -20.339  1.00  0.00           H  
ATOM    234  N   PRO A  29     -35.454  28.475 -22.923  1.00  0.00           N  
ATOM    235  CA  PRO A  29     -36.538  29.191 -23.615  1.00  0.00           C  
ATOM    236  C   PRO A  29     -37.578  29.873 -22.727  1.00  0.00           C  
ATOM    237  O   PRO A  29     -38.123  30.915 -23.073  1.00  0.00           O  
ATOM    238  CB  PRO A  29     -37.116  28.133 -24.565  1.00  0.00           C  
ATOM    239  CG  PRO A  29     -36.614  26.782 -24.056  1.00  0.00           C  
ATOM    240  CD  PRO A  29     -35.260  27.129 -23.458  1.00  0.00           C  
ATOM    241  N   TYR A  30     -37.808  29.253 -21.561  1.00  0.00           N  
ATOM    242  CA  TYR A  30     -38.750  29.868 -20.636  1.00  0.00           C  
ATOM    243  C   TYR A  30     -38.126  30.681 -19.511  1.00  0.00           C  
ATOM    244  O   TYR A  30     -38.719  31.627 -19.012  1.00  0.00           O  
ATOM    245  CB  TYR A  30     -39.693  28.807 -20.071  1.00  0.00           C  
ATOM    246  CG  TYR A  30     -40.178  27.875 -21.163  1.00  0.00           C  
ATOM    247  CD1 TYR A  30     -39.533  26.632 -21.334  1.00  0.00           C  
ATOM    248  CD2 TYR A  30     -41.254  28.271 -21.981  1.00  0.00           C  
ATOM    249  CE1 TYR A  30     -39.971  25.769 -22.351  1.00  0.00           C  
ATOM    250  CE2 TYR A  30     -41.692  27.410 -22.999  1.00  0.00           C  
ATOM    251  CZ  TYR A  30     -41.041  26.172 -23.174  1.00  0.00           C  
ATOM    252  OH  TYR A  30     -41.456  25.329 -24.186  1.00  0.00           O  
ATOM    253  H   TYR A  30     -37.276  28.449 -21.292  1.00  0.00           H  
ATOM    254  HH  TYR A  30     -42.288  25.626 -24.529  1.00  0.00           H  
ATOM    255  N   CYS A  31     -36.915  30.264 -19.114  1.00  0.00           N  
ATOM    256  CA  CYS A  31     -36.344  30.851 -17.898  1.00  0.00           C  
ATOM    257  C   CYS A  31     -35.164  31.794 -18.054  1.00  0.00           C  
ATOM    258  O   CYS A  31     -34.795  32.503 -17.121  1.00  0.00           O  
ATOM    259  CB  CYS A  31     -35.914  29.763 -16.930  1.00  0.00           C  
ATOM    260  SG  CYS A  31     -37.220  28.923 -16.009  1.00  0.00           S  
ATOM    261  H   CYS A  31     -36.445  29.535 -19.615  1.00  0.00           H  
ATOM    262  N   GLY A  32     -34.567  31.735 -19.248  1.00  0.00           N  
ATOM    263  CA  GLY A  32     -33.373  32.525 -19.521  1.00  0.00           C  
ATOM    264  C   GLY A  32     -33.714  33.740 -20.352  1.00  0.00           C  
ATOM    265  O   GLY A  32     -34.626  34.494 -20.032  1.00  0.00           O  
ATOM    266  H   GLY A  32     -34.985  31.220 -19.990  1.00  0.00           H  
ATOM    267  N   ARG A  33     -32.967  33.919 -21.447  1.00  0.00           N  
ATOM    268  CA  ARG A  33     -33.189  35.182 -22.148  1.00  0.00           C  
ATOM    269  C   ARG A  33     -34.390  35.282 -23.095  1.00  0.00           C  
ATOM    270  O   ARG A  33     -34.494  36.180 -23.921  1.00  0.00           O  
ATOM    271  CB  ARG A  33     -31.857  35.776 -22.669  1.00  0.00           C  
ATOM    272  CG  ARG A  33     -31.450  35.737 -24.155  1.00  0.00           C  
ATOM    273  CD  ARG A  33     -30.976  34.405 -24.754  1.00  0.00           C  
ATOM    274  NE  ARG A  33     -31.988  33.356 -24.673  1.00  0.00           N  
ATOM    275  CZ  ARG A  33     -33.099  33.326 -25.437  1.00  0.00           C  
ATOM    276  NH1 ARG A  33     -33.294  34.217 -26.406  1.00  0.00           N1+
ATOM    277  NH2 ARG A  33     -34.013  32.407 -25.179  1.00  0.00           N  
ATOM    278  H   ARG A  33     -32.384  33.164 -21.770  1.00  0.00           H  
ATOM    279  HE  ARG A  33     -31.868  32.675 -23.936  1.00  0.00           H  
ATOM    280 1HH1 ARG A  33     -34.125  34.208 -26.961  1.00  0.00           H  
ATOM    281 2HH1 ARG A  33     -32.604  34.920 -26.577  1.00  0.00           H  
ATOM    282 1HH2 ARG A  33     -34.931  32.372 -25.583  1.00  0.00           H  
ATOM    283 2HH2 ARG A  33     -33.802  31.722 -24.471  1.00  0.00           H  
ATOM    284  N   THR A  34     -35.336  34.345 -22.920  1.00  0.00           N  
ATOM    285  CA  THR A  34     -36.690  34.691 -23.364  1.00  0.00           C  
ATOM    286  C   THR A  34     -37.748  34.576 -22.277  1.00  0.00           C  
ATOM    287  O   THR A  34     -38.908  34.265 -22.522  1.00  0.00           O  
ATOM    288  CB  THR A  34     -37.116  33.934 -24.633  1.00  0.00           C  
ATOM    289  CG2 THR A  34     -36.732  34.699 -25.900  1.00  0.00           C  
ATOM    290  OG1 THR A  34     -36.569  32.608 -24.669  1.00  0.00           O  
ATOM    291  H   THR A  34     -35.142  33.506 -22.409  1.00  0.00           H  
ATOM    292  HG1 THR A  34     -37.138  32.103 -24.085  1.00  0.00           H  
ATOM    293  N   CYS A  35     -37.288  34.833 -21.048  1.00  0.00           N  
ATOM    294  CA  CYS A  35     -38.229  34.827 -19.932  1.00  0.00           C  
ATOM    295  C   CYS A  35     -39.071  36.088 -19.874  1.00  0.00           C  
ATOM    296  O   CYS A  35     -38.658  37.153 -20.313  1.00  0.00           O  
ATOM    297  CB  CYS A  35     -37.455  34.655 -18.629  1.00  0.00           C  
ATOM    298  SG  CYS A  35     -38.466  34.559 -17.134  1.00  0.00           S  
ATOM    299  H   CYS A  35     -36.340  35.118 -20.891  1.00  0.00           H  
ATOM    300  N   GLU A  36     -40.265  35.896 -19.306  1.00  0.00           N  
ATOM    301  CA  GLU A  36     -41.092  37.025 -18.890  1.00  0.00           C  
ATOM    302  C   GLU A  36     -40.956  37.231 -17.389  1.00  0.00           C  
ATOM    303  O   GLU A  36     -40.593  38.291 -16.896  1.00  0.00           O  
ATOM    304  CB  GLU A  36     -42.570  36.789 -19.229  1.00  0.00           C  
ATOM    305  CG  GLU A  36     -43.414  38.065 -19.157  1.00  0.00           C  
ATOM    306  CD  GLU A  36     -44.847  37.749 -18.770  1.00  0.00           C  
ATOM    307  OE1 GLU A  36     -45.645  37.341 -19.610  1.00  0.00           O  
ATOM    308  OE2 GLU A  36     -45.204  37.972 -17.619  1.00  0.00           O1-
ATOM    309  H   GLU A  36     -40.475  34.974 -18.992  1.00  0.00           H  
ATOM    310  N   ASN A  37     -41.271  36.140 -16.669  1.00  0.00           N  
ATOM    311  CA  ASN A  37     -41.286  36.265 -15.213  1.00  0.00           C  
ATOM    312  C   ASN A  37     -40.862  34.995 -14.499  1.00  0.00           C  
ATOM    313  O   ASN A  37     -40.832  33.911 -15.070  1.00  0.00           O  
ATOM    314  CB  ASN A  37     -42.642  36.789 -14.701  1.00  0.00           C  
ATOM    315  CG  ASN A  37     -43.710  35.712 -14.732  1.00  0.00           C  
ATOM    316  ND2 ASN A  37     -44.578  35.833 -15.731  1.00  0.00           N  
ATOM    317  OD1 ASN A  37     -43.748  34.817 -13.899  1.00  0.00           O  
ATOM    318  H   ASN A  37     -41.475  35.267 -17.117  1.00  0.00           H  
ATOM    319 HD21 ASN A  37     -44.533  36.590 -16.394  1.00  0.00           H  
ATOM    320 HD22 ASN A  37     -45.308  35.166 -15.830  1.00  0.00           H  
ATOM    321  N   LYS A  38     -40.509  35.196 -13.211  1.00  0.00           N  
ATOM    322  CA  LYS A  38     -40.012  34.103 -12.362  1.00  0.00           C  
ATOM    323  C   LYS A  38     -38.824  33.326 -12.930  1.00  0.00           C  
ATOM    324  O   LYS A  38     -38.646  32.136 -12.687  1.00  0.00           O  
ATOM    325  CB  LYS A  38     -41.149  33.162 -11.920  1.00  0.00           C  
ATOM    326  CG  LYS A  38     -42.172  33.770 -10.944  1.00  0.00           C  
ATOM    327  CD  LYS A  38     -41.625  34.021  -9.531  1.00  0.00           C  
ATOM    328  CE  LYS A  38     -42.667  34.550  -8.533  1.00  0.00           C  
ATOM    329  NZ  LYS A  38     -42.064  34.667  -7.195  1.00  0.00           N1+
ATOM    330  H   LYS A  38     -40.626  36.119 -12.851  1.00  0.00           H  
ATOM    331  HZ1 LYS A  38     -42.741  34.944  -6.450  1.00  0.00           H  
ATOM    332  HZ2 LYS A  38     -41.669  33.753  -6.890  1.00  0.00           H  
ATOM    333  HZ3 LYS A  38     -41.292  35.356  -7.175  1.00  0.00           H  
ATOM    334  N   CYS A  39     -38.018  34.095 -13.686  1.00  0.00           N  
ATOM    335  CA  CYS A  39     -36.840  33.609 -14.412  1.00  0.00           C  
ATOM    336  C   CYS A  39     -35.798  32.931 -13.539  1.00  0.00           C  
ATOM    337  O   CYS A  39     -36.001  32.758 -12.345  1.00  0.00           O  
ATOM    338  CB  CYS A  39     -36.223  34.794 -15.153  1.00  0.00           C  
ATOM    339  SG  CYS A  39     -37.497  35.843 -15.891  1.00  0.00           S  
ATOM    340  H   CYS A  39     -38.288  35.045 -13.825  1.00  0.00           H  
ATOM    341  N   TRP A  40     -34.649  32.570 -14.141  1.00  0.00           N  
ATOM    342  CA  TRP A  40     -33.565  32.104 -13.261  1.00  0.00           C  
ATOM    343  C   TRP A  40     -33.102  33.146 -12.251  1.00  0.00           C  
ATOM    344  O   TRP A  40     -32.794  32.868 -11.102  1.00  0.00           O  
ATOM    345  CB  TRP A  40     -32.338  31.639 -14.048  1.00  0.00           C  
ATOM    346  CG  TRP A  40     -32.594  30.375 -14.835  1.00  0.00           C  
ATOM    347  CD1 TRP A  40     -33.405  29.283 -14.479  1.00  0.00           C  
ATOM    348  CD2 TRP A  40     -32.026  30.027 -16.114  1.00  0.00           C  
ATOM    349  CE2 TRP A  40     -32.532  28.733 -16.466  1.00  0.00           C  
ATOM    350  CE3 TRP A  40     -31.138  30.697 -16.982  1.00  0.00           C  
ATOM    351  NE1 TRP A  40     -33.373  28.317 -15.439  1.00  0.00           N  
ATOM    352  CZ2 TRP A  40     -32.137  28.131 -17.679  1.00  0.00           C  
ATOM    353  CZ3 TRP A  40     -30.751  30.086 -18.193  1.00  0.00           C  
ATOM    354  CH2 TRP A  40     -31.247  28.810 -18.538  1.00  0.00           C  
ATOM    355  H   TRP A  40     -34.534  32.634 -15.136  1.00  0.00           H  
ATOM    356  HE1 TRP A  40     -33.890  27.477 -15.450  1.00  0.00           H  
ATOM    357  N   SER A  41     -33.069  34.381 -12.753  1.00  0.00           N  
ATOM    358  CA  SER A  41     -32.530  35.463 -11.940  1.00  0.00           C  
ATOM    359  C   SER A  41     -33.467  36.038 -10.888  1.00  0.00           C  
ATOM    360  O   SER A  41     -33.938  37.161 -11.013  1.00  0.00           O  
ATOM    361  CB  SER A  41     -32.036  36.552 -12.893  1.00  0.00           C  
ATOM    362  OG  SER A  41     -31.646  35.941 -14.135  1.00  0.00           O  
ATOM    363  H   SER A  41     -33.223  34.561 -13.723  1.00  0.00           H  
ATOM    364  HG  SER A  41     -31.244  36.627 -14.655  1.00  0.00           H  
ATOM    365  N   GLY A  42     -33.709  35.246  -9.835  1.00  0.00           N  
ATOM    366  CA  GLY A  42     -34.510  35.839  -8.767  1.00  0.00           C  
ATOM    367  C   GLY A  42     -34.383  35.135  -7.433  1.00  0.00           C  
ATOM    368  O   GLY A  42     -35.318  35.056  -6.643  1.00  0.00           O  
ATOM    369  H   GLY A  42     -33.461  34.272  -9.836  1.00  0.00           H  
ATOM    370  N   GLU A  43     -33.171  34.617  -7.216  1.00  0.00           N  
ATOM    371  CA  GLU A  43     -32.940  33.955  -5.939  1.00  0.00           C  
ATOM    372  C   GLU A  43     -32.704  34.971  -4.837  1.00  0.00           C  
ATOM    373  O   GLU A  43     -32.166  36.049  -5.070  1.00  0.00           O  
ATOM    374  CB  GLU A  43     -31.767  32.993  -6.106  1.00  0.00           C  
ATOM    375  CG  GLU A  43     -31.608  32.003  -4.958  1.00  0.00           C  
ATOM    376  CD  GLU A  43     -30.506  31.035  -5.301  1.00  0.00           C  
ATOM    377  OE1 GLU A  43     -30.779  30.022  -5.931  1.00  0.00           O  
ATOM    378  OE2 GLU A  43     -29.367  31.255  -4.909  1.00  0.00           O1-
ATOM    379  H   GLU A  43     -32.426  34.786  -7.856  1.00  0.00           H  
ATOM    380  N   ARG A  44     -33.152  34.615  -3.626  1.00  0.00           N  
ATOM    381  CA  ARG A  44     -32.877  35.567  -2.561  1.00  0.00           C  
ATOM    382  C   ARG A  44     -31.457  35.498  -2.041  1.00  0.00           C  
ATOM    383  O   ARG A  44     -30.803  34.464  -2.072  1.00  0.00           O  
ATOM    384  CB  ARG A  44     -33.868  35.442  -1.410  1.00  0.00           C  
ATOM    385  CG  ARG A  44     -34.507  36.803  -1.146  1.00  0.00           C  
ATOM    386  CD  ARG A  44     -34.863  37.031   0.322  1.00  0.00           C  
ATOM    387  NE  ARG A  44     -33.680  36.963   1.183  1.00  0.00           N  
ATOM    388  CZ  ARG A  44     -32.820  37.993   1.330  1.00  0.00           C  
ATOM    389  NH1 ARG A  44     -33.019  39.145   0.693  1.00  0.00           N1+
ATOM    390  NH2 ARG A  44     -31.759  37.840   2.111  1.00  0.00           N  
ATOM    391  H   ARG A  44     -33.503  33.691  -3.461  1.00  0.00           H  
ATOM    392  HE  ARG A  44     -33.468  36.095   1.651  1.00  0.00           H  
ATOM    393 1HH1 ARG A  44     -32.320  39.862   0.695  1.00  0.00           H  
ATOM    394 2HH1 ARG A  44     -33.864  39.299   0.182  1.00  0.00           H  
ATOM    395 1HH2 ARG A  44     -31.087  38.559   2.271  1.00  0.00           H  
ATOM    396 2HH2 ARG A  44     -31.603  36.948   2.569  1.00  0.00           H  
ATOM    397  N   SER A  45     -31.019  36.662  -1.536  1.00  0.00           N  
ATOM    398  CA  SER A  45     -29.624  36.866  -1.140  1.00  0.00           C  
ATOM    399  C   SER A  45     -28.930  35.760  -0.354  1.00  0.00           C  
ATOM    400  O   SER A  45     -27.751  35.493  -0.530  1.00  0.00           O  
ATOM    401  CB  SER A  45     -29.502  38.193  -0.390  1.00  0.00           C  
ATOM    402  OG  SER A  45     -30.573  39.076  -0.781  1.00  0.00           O  
ATOM    403  H   SER A  45     -31.619  37.459  -1.570  1.00  0.00           H  
ATOM    404  HG  SER A  45     -30.277  39.472  -1.598  1.00  0.00           H  
ATOM    405  N   ASP A  46     -29.714  35.113   0.519  1.00  0.00           N  
ATOM    406  CA  ASP A  46     -29.120  34.074   1.364  1.00  0.00           C  
ATOM    407  C   ASP A  46     -29.015  32.699   0.693  1.00  0.00           C  
ATOM    408  O   ASP A  46     -29.109  31.661   1.342  1.00  0.00           O  
ATOM    409  CB  ASP A  46     -29.843  33.959   2.733  1.00  0.00           C  
ATOM    410  CG  ASP A  46     -30.851  35.074   3.026  1.00  0.00           C  
ATOM    411  OD1 ASP A  46     -31.928  35.084   2.441  1.00  0.00           O  
ATOM    412  OD2 ASP A  46     -30.584  35.959   3.838  1.00  0.00           O1-
ATOM    413  H   ASP A  46     -30.696  35.279   0.594  1.00  0.00           H  
ATOM    414  N   HIS A  47     -28.854  32.744  -0.650  1.00  0.00           N  
ATOM    415  CA  HIS A  47     -28.963  31.573  -1.531  1.00  0.00           C  
ATOM    416  C   HIS A  47     -30.282  30.828  -1.445  1.00  0.00           C  
ATOM    417  O   HIS A  47     -30.362  29.598  -1.447  1.00  0.00           O  
ATOM    418  CB  HIS A  47     -27.770  30.624  -1.380  1.00  0.00           C  
ATOM    419  CG  HIS A  47     -26.643  31.070  -2.282  1.00  0.00           C  
ATOM    420  CD2 HIS A  47     -25.277  31.078  -1.986  1.00  0.00           C  
ATOM    421  ND1 HIS A  47     -26.813  31.515  -3.542  1.00  0.00           N  
ATOM    422  CE1 HIS A  47     -25.573  31.803  -4.044  1.00  0.00           C  
ATOM    423  NE2 HIS A  47     -24.630  31.532  -3.087  1.00  0.00           N  
ATOM    424  H   HIS A  47     -28.673  33.631  -1.073  1.00  0.00           H  
ATOM    425  HD1 HIS A  47     -27.663  31.629  -4.027  1.00  0.00           H  
ATOM    426  N   ARG A  48     -31.319  31.663  -1.321  1.00  0.00           N  
ATOM    427  CA  ARG A  48     -32.564  31.147  -0.778  1.00  0.00           C  
ATOM    428  C   ARG A  48     -33.795  31.236  -1.638  1.00  0.00           C  
ATOM    429  O   ARG A  48     -33.985  32.120  -2.464  1.00  0.00           O  
ATOM    430  CB  ARG A  48     -32.908  31.839   0.530  1.00  0.00           C  
ATOM    431  CG  ARG A  48     -32.233  31.200   1.730  1.00  0.00           C  
ATOM    432  CD  ARG A  48     -33.049  31.448   2.985  1.00  0.00           C  
ATOM    433  NE  ARG A  48     -34.364  30.837   2.813  1.00  0.00           N  
ATOM    434  CZ  ARG A  48     -34.790  29.843   3.604  1.00  0.00           C  
ATOM    435  NH1 ARG A  48     -34.094  29.461   4.667  1.00  0.00           N1+
ATOM    436  NH2 ARG A  48     -35.924  29.241   3.290  1.00  0.00           N  
ATOM    437  H   ARG A  48     -31.199  32.626  -1.563  1.00  0.00           H  
ATOM    438  HE  ARG A  48     -34.923  31.073   2.011  1.00  0.00           H  
ATOM    439 1HH1 ARG A  48     -34.469  28.762   5.287  1.00  0.00           H  
ATOM    440 2HH1 ARG A  48     -33.201  29.861   4.869  1.00  0.00           H  
ATOM    441 1HH2 ARG A  48     -36.282  28.465   3.824  1.00  0.00           H  
ATOM    442 2HH2 ARG A  48     -36.412  29.555   2.467  1.00  0.00           H  
ATOM    443  N   CYS A  49     -34.667  30.294  -1.284  1.00  0.00           N  
ATOM    444  CA  CYS A  49     -36.074  30.399  -1.626  1.00  0.00           C  
ATOM    445  C   CYS A  49     -36.907  30.360  -0.352  1.00  0.00           C  
ATOM    446  O   CYS A  49     -36.399  30.438   0.770  1.00  0.00           O  
ATOM    447  CB  CYS A  49     -36.450  29.282  -2.595  1.00  0.00           C  
ATOM    448  SG  CYS A  49     -36.010  27.644  -1.961  1.00  0.00           S  
ATOM    449  H   CYS A  49     -34.378  29.574  -0.655  1.00  0.00           H  
ATOM    450  N   GLY A  50     -38.217  30.224  -0.547  1.00  0.00           N  
ATOM    451  CA  GLY A  50     -39.074  30.126   0.623  1.00  0.00           C  
ATOM    452  C   GLY A  50     -40.428  30.691   0.289  1.00  0.00           C  
ATOM    453  O   GLY A  50     -40.660  31.148  -0.822  1.00  0.00           O  
ATOM    454  H   GLY A  50     -38.638  30.201  -1.459  1.00  0.00           H  
ATOM    455  N   ALA A  51     -41.312  30.627   1.286  1.00  0.00           N  
ATOM    456  CA  ALA A  51     -42.644  31.132   0.983  1.00  0.00           C  
ATOM    457  C   ALA A  51     -42.744  32.629   1.191  1.00  0.00           C  
ATOM    458  O   ALA A  51     -43.095  33.385   0.291  1.00  0.00           O  
ATOM    459  CB  ALA A  51     -43.700  30.416   1.829  1.00  0.00           C  
ATOM    460  H   ALA A  51     -41.012  30.394   2.211  1.00  0.00           H  
ATOM    461  N   ALA A  52     -42.398  32.982   2.442  1.00  0.00           N  
ATOM    462  CA  ALA A  52     -42.590  34.318   3.008  1.00  0.00           C  
ATOM    463  C   ALA A  52     -41.579  35.347   2.524  1.00  0.00           C  
ATOM    464  O   ALA A  52     -40.749  35.865   3.262  1.00  0.00           O  
ATOM    465  CB  ALA A  52     -42.494  34.194   4.524  1.00  0.00           C  
ATOM    466  H   ALA A  52     -41.975  32.293   3.028  1.00  0.00           H  
ATOM    467  N   VAL A  53     -41.632  35.514   1.199  1.00  0.00           N  
ATOM    468  CA  VAL A  53     -40.637  36.222   0.390  1.00  0.00           C  
ATOM    469  C   VAL A  53     -41.069  36.303  -1.066  1.00  0.00           C  
ATOM    470  O   VAL A  53     -40.260  36.326  -1.988  1.00  0.00           O  
ATOM    471  CB  VAL A  53     -39.216  35.606   0.454  1.00  0.00           C  
ATOM    472  CG1 VAL A  53     -38.308  36.402   1.384  1.00  0.00           C  
ATOM    473  CG2 VAL A  53     -39.180  34.105   0.763  1.00  0.00           C  
ATOM    474  H   VAL A  53     -42.512  35.217   0.819  1.00  0.00           H  
ATOM    475  N   GLY A  54     -42.399  36.285  -1.256  1.00  0.00           N  
ATOM    476  CA  GLY A  54     -42.947  36.250  -2.615  1.00  0.00           C  
ATOM    477  C   GLY A  54     -42.497  35.076  -3.482  1.00  0.00           C  
ATOM    478  O   GLY A  54     -42.513  35.129  -4.715  1.00  0.00           O  
ATOM    479  H   GLY A  54     -43.010  36.388  -0.464  1.00  0.00           H  
ATOM    480  N   ASN A  55     -42.084  34.004  -2.773  1.00  0.00           N  
ATOM    481  CA  ASN A  55     -41.471  32.825  -3.404  1.00  0.00           C  
ATOM    482  C   ASN A  55     -40.426  33.120  -4.474  1.00  0.00           C  
ATOM    483  O   ASN A  55     -40.714  33.155  -5.672  1.00  0.00           O  
ATOM    484  CB  ASN A  55     -42.542  31.874  -3.942  1.00  0.00           C  
ATOM    485  CG  ASN A  55     -43.070  31.012  -2.816  1.00  0.00           C  
ATOM    486  ND2 ASN A  55     -44.095  31.541  -2.143  1.00  0.00           N  
ATOM    487  OD1 ASN A  55     -42.600  29.911  -2.575  1.00  0.00           O  
ATOM    488  H   ASN A  55     -42.204  34.027  -1.777  1.00  0.00           H  
ATOM    489 HD21 ASN A  55     -44.435  32.466  -2.297  1.00  0.00           H  
ATOM    490 HD22 ASN A  55     -44.518  30.982  -1.432  1.00  0.00           H  
ATOM    491  N   PRO A  56     -39.186  33.374  -4.002  1.00  0.00           N  
ATOM    492  CA  PRO A  56     -38.133  33.826  -4.913  1.00  0.00           C  
ATOM    493  C   PRO A  56     -37.630  32.710  -5.814  1.00  0.00           C  
ATOM    494  O   PRO A  56     -37.255  31.622  -5.390  1.00  0.00           O  
ATOM    495  CB  PRO A  56     -37.088  34.392  -3.946  1.00  0.00           C  
ATOM    496  CG  PRO A  56     -37.243  33.575  -2.669  1.00  0.00           C  
ATOM    497  CD  PRO A  56     -38.735  33.275  -2.622  1.00  0.00           C  
ATOM    498  N   PRO A  57     -37.679  33.016  -7.125  1.00  0.00           N  
ATOM    499  CA  PRO A  57     -37.221  32.033  -8.104  1.00  0.00           C  
ATOM    500  C   PRO A  57     -35.722  31.759  -8.055  1.00  0.00           C  
ATOM    501  O   PRO A  57     -34.914  32.466  -8.642  1.00  0.00           O  
ATOM    502  CB  PRO A  57     -37.713  32.652  -9.414  1.00  0.00           C  
ATOM    503  CG  PRO A  57     -37.759  34.158  -9.183  1.00  0.00           C  
ATOM    504  CD  PRO A  57     -38.175  34.252  -7.724  1.00  0.00           C  
ATOM    505  N   CYS A  58     -35.413  30.650  -7.361  1.00  0.00           N  
ATOM    506  CA  CYS A  58     -34.057  30.083  -7.359  1.00  0.00           C  
ATOM    507  C   CYS A  58     -33.365  30.060  -8.715  1.00  0.00           C  
ATOM    508  O   CYS A  58     -34.010  29.888  -9.749  1.00  0.00           O  
ATOM    509  CB  CYS A  58     -34.090  28.642  -6.879  1.00  0.00           C  
ATOM    510  SG  CYS A  58     -34.803  28.295  -5.255  1.00  0.00           S  
ATOM    511  H   CYS A  58     -36.102  30.306  -6.721  1.00  0.00           H  
ATOM    512  N   GLY A  59     -32.037  30.228  -8.654  1.00  0.00           N  
ATOM    513  CA  GLY A  59     -31.256  30.304  -9.887  1.00  0.00           C  
ATOM    514  C   GLY A  59     -31.207  29.030 -10.715  1.00  0.00           C  
ATOM    515  O   GLY A  59     -31.854  28.026 -10.436  1.00  0.00           O  
ATOM    516  H   GLY A  59     -31.596  30.285  -7.755  1.00  0.00           H  
ATOM    517  N   GLN A  60     -30.383  29.127 -11.773  1.00  0.00           N  
ATOM    518  CA  GLN A  60     -30.184  27.944 -12.612  1.00  0.00           C  
ATOM    519  C   GLN A  60     -29.565  26.807 -11.817  1.00  0.00           C  
ATOM    520  O   GLN A  60     -28.815  27.044 -10.878  1.00  0.00           O  
ATOM    521  CB  GLN A  60     -29.320  28.286 -13.828  1.00  0.00           C  
ATOM    522  CG  GLN A  60     -29.504  27.286 -14.972  1.00  0.00           C  
ATOM    523  CD  GLN A  60     -28.405  27.455 -15.993  1.00  0.00           C  
ATOM    524  NE2 GLN A  60     -27.550  26.434 -16.021  1.00  0.00           N  
ATOM    525  OE1 GLN A  60     -28.326  28.439 -16.716  1.00  0.00           O  
ATOM    526  H   GLN A  60     -29.820  29.941 -11.889  1.00  0.00           H  
ATOM    527 HE21 GLN A  60     -27.656  25.660 -15.377  1.00  0.00           H  
ATOM    528 HE22 GLN A  60     -26.778  26.406 -16.646  1.00  0.00           H  
ATOM    529  N   ASP A  61     -29.985  25.587 -12.195  1.00  0.00           N  
ATOM    530  CA  ASP A  61     -29.498  24.351 -11.570  1.00  0.00           C  
ATOM    531  C   ASP A  61     -29.681  24.262 -10.060  1.00  0.00           C  
ATOM    532  O   ASP A  61     -29.074  23.467  -9.348  1.00  0.00           O  
ATOM    533  CB  ASP A  61     -28.047  24.046 -11.996  1.00  0.00           C  
ATOM    534  CG  ASP A  61     -27.820  24.273 -13.490  1.00  0.00           C  
ATOM    535  OD1 ASP A  61     -28.740  24.091 -14.290  1.00  0.00           O  
ATOM    536  OD2 ASP A  61     -26.721  24.677 -13.857  1.00  0.00           O1-
ATOM    537  H   ASP A  61     -30.423  25.486 -13.086  1.00  0.00           H  
ATOM    538  N   ARG A  62     -30.580  25.136  -9.587  1.00  0.00           N  
ATOM    539  CA  ARG A  62     -30.777  25.246  -8.154  1.00  0.00           C  
ATOM    540  C   ARG A  62     -32.239  25.079  -7.806  1.00  0.00           C  
ATOM    541  O   ARG A  62     -33.025  26.013  -7.786  1.00  0.00           O  
ATOM    542  CB  ARG A  62     -30.180  26.572  -7.662  1.00  0.00           C  
ATOM    543  CG  ARG A  62     -28.646  26.496  -7.615  1.00  0.00           C  
ATOM    544  CD  ARG A  62     -27.896  27.813  -7.354  1.00  0.00           C  
ATOM    545  NE  ARG A  62     -28.402  28.535  -6.187  1.00  0.00           N  
ATOM    546  CZ  ARG A  62     -28.273  28.121  -4.913  1.00  0.00           C  
ATOM    547  NH1 ARG A  62     -27.497  27.091  -4.594  1.00  0.00           N1+
ATOM    548  NH2 ARG A  62     -28.962  28.747  -3.974  1.00  0.00           N  
ATOM    549  H   ARG A  62     -31.056  25.773 -10.194  1.00  0.00           H  
ATOM    550  HE  ARG A  62     -28.988  29.344  -6.337  1.00  0.00           H  
ATOM    551 1HH1 ARG A  62     -27.532  26.719  -3.663  1.00  0.00           H  
ATOM    552 2HH1 ARG A  62     -26.901  26.679  -5.281  1.00  0.00           H  
ATOM    553 1HH2 ARG A  62     -28.994  28.473  -3.011  1.00  0.00           H  
ATOM    554 2HH2 ARG A  62     -29.500  29.555  -4.264  1.00  0.00           H  
ATOM    555  N   CYS A  63     -32.582  23.817  -7.539  1.00  0.00           N  
ATOM    556  CA  CYS A  63     -33.949  23.557  -7.101  1.00  0.00           C  
ATOM    557  C   CYS A  63     -34.213  24.099  -5.706  1.00  0.00           C  
ATOM    558  O   CYS A  63     -33.295  24.320  -4.921  1.00  0.00           O  
ATOM    559  CB  CYS A  63     -34.239  22.061  -7.113  1.00  0.00           C  
ATOM    560  SG  CYS A  63     -33.510  21.111  -8.473  1.00  0.00           S  
ATOM    561  H   CYS A  63     -31.871  23.114  -7.488  1.00  0.00           H  
ATOM    562  N   CYS A  64     -35.502  24.309  -5.427  1.00  0.00           N  
ATOM    563  CA  CYS A  64     -35.850  24.803  -4.100  1.00  0.00           C  
ATOM    564  C   CYS A  64     -36.282  23.690  -3.175  1.00  0.00           C  
ATOM    565  O   CYS A  64     -37.327  23.066  -3.348  1.00  0.00           O  
ATOM    566  CB  CYS A  64     -36.961  25.843  -4.201  1.00  0.00           C  
ATOM    567  SG  CYS A  64     -37.540  26.472  -2.605  1.00  0.00           S  
ATOM    568  H   CYS A  64     -36.227  24.040  -6.062  1.00  0.00           H  
ATOM    569  N   SER A  65     -35.434  23.489  -2.157  1.00  0.00           N  
ATOM    570  CA  SER A  65     -35.846  22.546  -1.121  1.00  0.00           C  
ATOM    571  C   SER A  65     -37.049  23.038  -0.348  1.00  0.00           C  
ATOM    572  O   SER A  65     -37.352  24.224  -0.304  1.00  0.00           O  
ATOM    573  CB  SER A  65     -34.707  22.280  -0.135  1.00  0.00           C  
ATOM    574  OG  SER A  65     -34.210  23.520   0.391  1.00  0.00           O  
ATOM    575  H   SER A  65     -34.636  24.086  -2.068  1.00  0.00           H  
ATOM    576  HG  SER A  65     -33.656  23.867  -0.306  1.00  0.00           H  
ATOM    577  N   VAL A  66     -37.679  22.074   0.316  1.00  0.00           N  
ATOM    578  CA  VAL A  66     -38.748  22.386   1.264  1.00  0.00           C  
ATOM    579  C   VAL A  66     -38.366  23.325   2.410  1.00  0.00           C  
ATOM    580  O   VAL A  66     -39.121  24.181   2.854  1.00  0.00           O  
ATOM    581  CB  VAL A  66     -39.379  21.078   1.732  1.00  0.00           C  
ATOM    582  CG1 VAL A  66     -40.303  20.573   0.629  1.00  0.00           C  
ATOM    583  CG2 VAL A  66     -38.332  20.013   2.068  1.00  0.00           C  
ATOM    584  H   VAL A  66     -37.431  21.130   0.089  1.00  0.00           H  
ATOM    585  N   HIS A  67     -37.097  23.186   2.827  1.00  0.00           N  
ATOM    586  CA  HIS A  67     -36.543  24.141   3.799  1.00  0.00           C  
ATOM    587  C   HIS A  67     -36.401  25.556   3.248  1.00  0.00           C  
ATOM    588  O   HIS A  67     -36.411  26.569   3.950  1.00  0.00           O  
ATOM    589  CB  HIS A  67     -35.179  23.677   4.327  1.00  0.00           C  
ATOM    590  CG  HIS A  67     -35.194  22.198   4.629  1.00  0.00           C  
ATOM    591  CD2 HIS A  67     -34.867  21.165   3.747  1.00  0.00           C  
ATOM    592  ND1 HIS A  67     -35.553  21.664   5.811  1.00  0.00           N  
ATOM    593  CE1 HIS A  67     -35.460  20.302   5.677  1.00  0.00           C  
ATOM    594  NE2 HIS A  67     -35.038  20.004   4.410  1.00  0.00           N  
ATOM    595  H   HIS A  67     -36.572  22.431   2.437  1.00  0.00           H  
ATOM    596  N   GLY A  68     -36.254  25.567   1.919  1.00  0.00           N  
ATOM    597  CA  GLY A  68     -36.152  26.836   1.221  1.00  0.00           C  
ATOM    598  C   GLY A  68     -34.728  27.308   1.015  1.00  0.00           C  
ATOM    599  O   GLY A  68     -34.454  28.495   0.904  1.00  0.00           O  
ATOM    600  H   GLY A  68     -36.219  24.718   1.390  1.00  0.00           H  
ATOM    601  N   TRP A  69     -33.815  26.340   0.960  1.00  0.00           N  
ATOM    602  CA  TRP A  69     -32.554  26.740   0.351  1.00  0.00           C  
ATOM    603  C   TRP A  69     -32.554  26.264  -1.078  1.00  0.00           C  
ATOM    604  O   TRP A  69     -33.172  25.249  -1.387  1.00  0.00           O  
ATOM    605  CB  TRP A  69     -31.367  26.177   1.131  1.00  0.00           C  
ATOM    606  CG  TRP A  69     -30.850  27.257   2.049  1.00  0.00           C  
ATOM    607  CD1 TRP A  69     -30.037  28.335   1.672  1.00  0.00           C  
ATOM    608  CD2 TRP A  69     -31.093  27.437   3.460  1.00  0.00           C  
ATOM    609  CE2 TRP A  69     -30.405  28.634   3.858  1.00  0.00           C  
ATOM    610  CE3 TRP A  69     -31.831  26.699   4.411  1.00  0.00           C  
ATOM    611  NE1 TRP A  69     -29.774  29.150   2.727  1.00  0.00           N  
ATOM    612  CZ2 TRP A  69     -30.470  29.066   5.200  1.00  0.00           C  
ATOM    613  CZ3 TRP A  69     -31.888  27.143   5.750  1.00  0.00           C  
ATOM    614  CH2 TRP A  69     -31.211  28.320   6.142  1.00  0.00           C  
ATOM    615  H   TRP A  69     -34.068  25.376   1.046  1.00  0.00           H  
ATOM    616  HE1 TRP A  69     -29.256  29.987   2.651  1.00  0.00           H  
ATOM    617  N   CYS A  70     -31.865  27.015  -1.934  1.00  0.00           N  
ATOM    618  CA  CYS A  70     -31.788  26.456  -3.276  1.00  0.00           C  
ATOM    619  C   CYS A  70     -30.453  25.775  -3.499  1.00  0.00           C  
ATOM    620  O   CYS A  70     -29.438  26.167  -2.925  1.00  0.00           O  
ATOM    621  CB  CYS A  70     -32.028  27.523  -4.340  1.00  0.00           C  
ATOM    622  SG  CYS A  70     -33.298  28.759  -3.964  1.00  0.00           S  
ATOM    623  H   CYS A  70     -31.363  27.840  -1.662  1.00  0.00           H  
ATOM    624  N   GLY A  71     -30.476  24.746  -4.350  1.00  0.00           N  
ATOM    625  CA  GLY A  71     -29.230  24.044  -4.646  1.00  0.00           C  
ATOM    626  C   GLY A  71     -29.502  22.878  -5.566  1.00  0.00           C  
ATOM    627  O   GLY A  71     -30.612  22.722  -6.055  1.00  0.00           O  
ATOM    628  H   GLY A  71     -31.338  24.424  -4.753  1.00  0.00           H  
ATOM    629  N   GLY A  72     -28.467  22.066  -5.776  1.00  0.00           N  
ATOM    630  CA  GLY A  72     -28.725  20.894  -6.602  1.00  0.00           C  
ATOM    631  C   GLY A  72     -28.621  19.637  -5.769  1.00  0.00           C  
ATOM    632  O   GLY A  72     -28.080  19.650  -4.670  1.00  0.00           O  
ATOM    633  H   GLY A  72     -27.602  22.156  -5.286  1.00  0.00           H  
ATOM    634  N   GLY A  73     -29.136  18.545  -6.344  1.00  0.00           N  
ATOM    635  CA  GLY A  73     -28.986  17.281  -5.627  1.00  0.00           C  
ATOM    636  C   GLY A  73     -30.142  16.996  -4.691  1.00  0.00           C  
ATOM    637  O   GLY A  73     -31.095  17.761  -4.604  1.00  0.00           O  
ATOM    638  H   GLY A  73     -29.693  18.643  -7.167  1.00  0.00           H  
ATOM    639  N   ASN A  74     -30.013  15.839  -4.010  1.00  0.00           N  
ATOM    640  CA  ASN A  74     -31.105  15.253  -3.213  1.00  0.00           C  
ATOM    641  C   ASN A  74     -32.048  16.235  -2.534  1.00  0.00           C  
ATOM    642  O   ASN A  74     -33.237  16.331  -2.810  1.00  0.00           O  
ATOM    643  CB  ASN A  74     -30.541  14.265  -2.173  1.00  0.00           C  
ATOM    644  CG  ASN A  74     -31.666  13.628  -1.369  1.00  0.00           C  
ATOM    645  ND2 ASN A  74     -31.584  13.825  -0.050  1.00  0.00           N  
ATOM    646  OD1 ASN A  74     -32.569  13.010  -1.919  1.00  0.00           O  
ATOM    647  H   ASN A  74     -29.166  15.326  -4.141  1.00  0.00           H  
ATOM    648 HD21 ASN A  74     -30.916  14.462   0.354  1.00  0.00           H  
ATOM    649 HD22 ASN A  74     -32.212  13.343   0.567  1.00  0.00           H  
ATOM    650  N   ASP A  75     -31.433  16.968  -1.613  1.00  0.00           N  
ATOM    651  CA  ASP A  75     -32.191  17.825  -0.709  1.00  0.00           C  
ATOM    652  C   ASP A  75     -33.061  18.859  -1.367  1.00  0.00           C  
ATOM    653  O   ASP A  75     -34.092  19.281  -0.861  1.00  0.00           O  
ATOM    654  CB  ASP A  75     -31.205  18.490   0.235  1.00  0.00           C  
ATOM    655  CG  ASP A  75     -30.723  17.443   1.204  1.00  0.00           C  
ATOM    656  OD1 ASP A  75     -30.179  16.416   0.791  1.00  0.00           O  
ATOM    657  OD2 ASP A  75     -30.948  17.635   2.385  1.00  0.00           O1-
ATOM    658  H   ASP A  75     -30.479  16.806  -1.358  1.00  0.00           H  
ATOM    659  N   TYR A  76     -32.571  19.263  -2.536  1.00  0.00           N  
ATOM    660  CA  TYR A  76     -33.267  20.339  -3.211  1.00  0.00           C  
ATOM    661  C   TYR A  76     -34.163  19.854  -4.328  1.00  0.00           C  
ATOM    662  O   TYR A  76     -35.163  20.471  -4.663  1.00  0.00           O  
ATOM    663  CB  TYR A  76     -32.244  21.336  -3.741  1.00  0.00           C  
ATOM    664  CG  TYR A  76     -31.256  21.737  -2.667  1.00  0.00           C  
ATOM    665  CD1 TYR A  76     -29.990  21.115  -2.626  1.00  0.00           C  
ATOM    666  CD2 TYR A  76     -31.621  22.734  -1.745  1.00  0.00           C  
ATOM    667  CE1 TYR A  76     -29.054  21.534  -1.665  1.00  0.00           C  
ATOM    668  CE2 TYR A  76     -30.691  23.149  -0.781  1.00  0.00           C  
ATOM    669  CZ  TYR A  76     -29.412  22.560  -0.767  1.00  0.00           C  
ATOM    670  OH  TYR A  76     -28.482  23.012   0.147  1.00  0.00           O  
ATOM    671  H   TYR A  76     -31.768  18.821  -2.937  1.00  0.00           H  
ATOM    672  HH  TYR A  76     -28.918  23.571   0.785  1.00  0.00           H  
ATOM    673  N   CYS A  77     -33.733  18.734  -4.923  1.00  0.00           N  
ATOM    674  CA  CYS A  77     -34.348  18.364  -6.192  1.00  0.00           C  
ATOM    675  C   CYS A  77     -35.196  17.110  -6.180  1.00  0.00           C  
ATOM    676  O   CYS A  77     -36.087  16.955  -7.007  1.00  0.00           O  
ATOM    677  CB  CYS A  77     -33.292  18.261  -7.294  1.00  0.00           C  
ATOM    678  SG  CYS A  77     -32.293  19.759  -7.531  1.00  0.00           S  
ATOM    679  H   CYS A  77     -32.959  18.226  -4.546  1.00  0.00           H  
ATOM    680  N   SER A  78     -34.893  16.210  -5.229  1.00  0.00           N  
ATOM    681  CA  SER A  78     -35.670  14.972  -5.200  1.00  0.00           C  
ATOM    682  C   SER A  78     -37.141  15.210  -4.916  1.00  0.00           C  
ATOM    683  O   SER A  78     -37.512  16.139  -4.207  1.00  0.00           O  
ATOM    684  CB  SER A  78     -35.098  14.010  -4.157  1.00  0.00           C  
ATOM    685  OG  SER A  78     -33.689  13.853  -4.361  1.00  0.00           O  
ATOM    686  H   SER A  78     -34.194  16.357  -4.529  1.00  0.00           H  
ATOM    687  HG  SER A  78     -33.376  13.372  -3.594  1.00  0.00           H  
ATOM    688  N   GLY A  79     -37.975  14.325  -5.487  1.00  0.00           N  
ATOM    689  CA  GLY A  79     -39.400  14.418  -5.162  1.00  0.00           C  
ATOM    690  C   GLY A  79     -39.628  14.348  -3.663  1.00  0.00           C  
ATOM    691  O   GLY A  79     -38.943  13.624  -2.952  1.00  0.00           O  
ATOM    692  H   GLY A  79     -37.612  13.595  -6.063  1.00  0.00           H  
ATOM    693  N   GLY A  80     -40.572  15.173  -3.202  1.00  0.00           N  
ATOM    694  CA  GLY A  80     -40.705  15.250  -1.751  1.00  0.00           C  
ATOM    695  C   GLY A  80     -39.815  16.317  -1.144  1.00  0.00           C  
ATOM    696  O   GLY A  80     -40.291  17.258  -0.529  1.00  0.00           O  
ATOM    697  H   GLY A  80     -41.042  15.818  -3.803  1.00  0.00           H  
ATOM    698  N   ASN A  81     -38.503  16.136  -1.356  1.00  0.00           N  
ATOM    699  CA  ASN A  81     -37.544  17.110  -0.813  1.00  0.00           C  
ATOM    700  C   ASN A  81     -37.632  18.483  -1.469  1.00  0.00           C  
ATOM    701  O   ASN A  81     -37.344  19.525  -0.893  1.00  0.00           O  
ATOM    702  CB  ASN A  81     -36.099  16.617  -0.942  1.00  0.00           C  
ATOM    703  CG  ASN A  81     -35.835  15.309  -0.219  1.00  0.00           C  
ATOM    704  ND2 ASN A  81     -34.624  14.816  -0.480  1.00  0.00           N  
ATOM    705  OD1 ASN A  81     -36.653  14.742   0.495  1.00  0.00           O  
ATOM    706  H   ASN A  81     -38.207  15.322  -1.859  1.00  0.00           H  
ATOM    707 HD21 ASN A  81     -34.023  15.298  -1.117  1.00  0.00           H  
ATOM    708 HD22 ASN A  81     -34.308  13.962  -0.065  1.00  0.00           H  
ATOM    709  N   CYS A  82     -38.049  18.440  -2.735  1.00  0.00           N  
ATOM    710  CA  CYS A  82     -38.288  19.685  -3.454  1.00  0.00           C  
ATOM    711  C   CYS A  82     -39.692  20.193  -3.216  1.00  0.00           C  
ATOM    712  O   CYS A  82     -40.650  19.432  -3.278  1.00  0.00           O  
ATOM    713  CB  CYS A  82     -38.102  19.434  -4.946  1.00  0.00           C  
ATOM    714  SG  CYS A  82     -38.440  20.868  -5.999  1.00  0.00           S  
ATOM    715  H   CYS A  82     -38.268  17.560  -3.152  1.00  0.00           H  
ATOM    716  N   GLN A  83     -39.773  21.512  -2.987  1.00  0.00           N  
ATOM    717  CA  GLN A  83     -41.109  22.098  -3.075  1.00  0.00           C  
ATOM    718  C   GLN A  83     -41.368  22.817  -4.387  1.00  0.00           C  
ATOM    719  O   GLN A  83     -42.468  22.790  -4.925  1.00  0.00           O  
ATOM    720  CB  GLN A  83     -41.450  22.955  -1.845  1.00  0.00           C  
ATOM    721  CG  GLN A  83     -40.536  24.149  -1.566  1.00  0.00           C  
ATOM    722  CD  GLN A  83     -40.832  24.725  -0.193  1.00  0.00           C  
ATOM    723  NE2 GLN A  83     -39.801  25.389   0.325  1.00  0.00           N  
ATOM    724  OE1 GLN A  83     -41.886  24.550   0.406  1.00  0.00           O  
ATOM    725  H   GLN A  83     -38.933  22.052  -2.924  1.00  0.00           H  
ATOM    726 HE21 GLN A  83     -38.955  25.513  -0.199  1.00  0.00           H  
ATOM    727 HE22 GLN A  83     -39.861  25.679   1.278  1.00  0.00           H  
ATOM    728  N   TYR A  84     -40.298  23.443  -4.910  1.00  0.00           N  
ATOM    729  CA  TYR A  84     -40.457  24.021  -6.242  1.00  0.00           C  
ATOM    730  C   TYR A  84     -39.175  24.087  -7.039  1.00  0.00           C  
ATOM    731  O   TYR A  84     -38.084  23.895  -6.522  1.00  0.00           O  
ATOM    732  CB  TYR A  84     -41.229  25.356  -6.243  1.00  0.00           C  
ATOM    733  CG  TYR A  84     -40.717  26.438  -5.318  1.00  0.00           C  
ATOM    734  CD1 TYR A  84     -39.779  27.379  -5.788  1.00  0.00           C  
ATOM    735  CD2 TYR A  84     -41.256  26.515  -4.019  1.00  0.00           C  
ATOM    736  CE1 TYR A  84     -39.445  28.477  -4.974  1.00  0.00           C  
ATOM    737  CE2 TYR A  84     -40.915  27.601  -3.201  1.00  0.00           C  
ATOM    738  CZ  TYR A  84     -40.047  28.591  -3.704  1.00  0.00           C  
ATOM    739  OH  TYR A  84     -39.797  29.711  -2.934  1.00  0.00           O  
ATOM    740  H   TYR A  84     -39.398  23.420  -4.470  1.00  0.00           H  
ATOM    741  HH  TYR A  84     -40.594  29.908  -2.433  1.00  0.00           H  
ATOM    742  N   ARG A  85     -39.358  24.325  -8.351  1.00  0.00           N  
ATOM    743  CA  ARG A  85     -38.226  24.373  -9.286  1.00  0.00           C  
ATOM    744  C   ARG A  85     -37.313  23.155  -9.329  1.00  0.00           C  
ATOM    745  O   ARG A  85     -36.152  23.224  -9.700  1.00  0.00           O  
ATOM    746  CB  ARG A  85     -37.434  25.678  -9.127  1.00  0.00           C  
ATOM    747  CG  ARG A  85     -38.359  26.859  -9.406  1.00  0.00           C  
ATOM    748  CD  ARG A  85     -37.805  28.236  -9.043  1.00  0.00           C  
ATOM    749  NE  ARG A  85     -36.733  28.699  -9.926  1.00  0.00           N  
ATOM    750  CZ  ARG A  85     -36.994  29.583 -10.914  1.00  0.00           C  
ATOM    751  NH1 ARG A  85     -38.232  29.819 -11.342  1.00  0.00           N1+
ATOM    752  NH2 ARG A  85     -35.986  30.261 -11.432  1.00  0.00           N  
ATOM    753  H   ARG A  85     -40.276  24.584  -8.658  1.00  0.00           H  
ATOM    754  HE  ARG A  85     -35.775  28.488  -9.705  1.00  0.00           H  
ATOM    755 1HH1 ARG A  85     -38.412  30.533 -12.031  1.00  0.00           H  
ATOM    756 2HH1 ARG A  85     -39.021  29.302 -10.995  1.00  0.00           H  
ATOM    757 1HH2 ARG A  85     -36.132  30.992 -12.104  1.00  0.00           H  
ATOM    758 2HH2 ARG A  85     -35.046  30.091 -11.113  1.00  0.00           H  
ATOM    759  N   CYS A  86     -37.909  22.000  -8.986  1.00  0.00           N  
ATOM    760  CA  CYS A  86     -37.145  20.751  -9.106  1.00  0.00           C  
ATOM    761  C   CYS A  86     -36.640  20.496 -10.513  1.00  0.00           C  
ATOM    762  O   CYS A  86     -37.406  20.681 -11.462  1.00  0.00           O  
ATOM    763  CB  CYS A  86     -37.992  19.554  -8.676  1.00  0.00           C  
ATOM    764  SG  CYS A  86     -39.369  20.028  -7.601  1.00  0.00           S  
ATOM    765  H   CYS A  86     -38.791  22.012  -8.519  1.00  0.00           H  
TER   
ATOM    766  N   THR B 333     -34.022  13.722  48.277  1.00 99.35           N  
ATOM    767  CA  THR B 333     -33.841  13.047  46.961  1.00  0.63           C  
ATOM    768  C   THR B 333     -34.928  13.463  45.962  1.00  0.36           C  
ATOM    769  O   THR B 333     -35.683  12.603  45.547  1.00  0.66           O  
ATOM    770  CB  THR B 333     -33.835  11.518  47.083  1.00  0.07           C  
ATOM    771  CG2 THR B 333     -33.162  11.026  48.345  1.00  0.69           C  
ATOM    772  OG1 THR B 333     -35.186  11.055  47.010  1.00  0.68           O  
ATOM    773  N   ASN B 334     -35.014  14.747  45.634  1.00  0.22           N  
ATOM    774  CA  ASN B 334     -35.955  15.208  44.587  1.00 92.47           C  
ATOM    775  C   ASN B 334     -35.190  15.136  43.266  1.00 86.30           C  
ATOM    776  O   ASN B 334     -34.135  15.759  43.153  1.00 81.80           O  
ATOM    777  CB  ASN B 334     -36.464  16.604  44.902  1.00 89.30           C  
ATOM    778  CG  ASN B 334     -37.964  16.651  44.841  1.00 93.06           C  
ATOM    779  ND2 ASN B 334     -38.569  15.545  44.454  1.00 95.52           N  
ATOM    780  OD1 ASN B 334     -38.566  17.673  45.133  1.00 93.43           O  
ATOM    781  N   LEU B 335     -35.696  14.393  42.295  1.00 81.68           N  
ATOM    782  CA  LEU B 335     -34.858  14.252  41.114  1.00 80.04           C  
ATOM    783  C   LEU B 335     -35.204  15.319  40.079  1.00 74.23           C  
ATOM    784  O   LEU B 335     -36.378  15.587  39.811  1.00 69.50           O  
ATOM    785  CB  LEU B 335     -34.983  12.844  40.522  1.00 78.69           C  
ATOM    786  CG  LEU B 335     -34.471  11.672  41.386  1.00 82.61           C  
ATOM    787  CD1 LEU B 335     -35.334  11.326  42.630  1.00 85.55           C  
ATOM    788  CD2 LEU B 335     -34.200  10.432  40.529  1.00 81.93           C  
ATOM    789  N   CYS B 336     -34.171  15.934  39.514  1.00 76.63           N  
ATOM    790  CA  CYS B 336     -34.355  17.010  38.545  1.00 74.63           C  
ATOM    791  C   CYS B 336     -35.152  16.545  37.328  1.00 71.06           C  
ATOM    792  O   CYS B 336     -34.796  15.536  36.706  1.00 70.54           O  
ATOM    793  CB  CYS B 336     -33.000  17.577  38.130  1.00 74.74           C  
ATOM    794  SG  CYS B 336     -32.234  18.555  39.458  1.00 79.82           S  
ATOM    795  N   PRO B 337     -36.229  17.251  36.960  1.00 67.72           N  
ATOM    796  CA  PRO B 337     -37.148  16.810  35.888  1.00 66.58           C  
ATOM    797  C   PRO B 337     -36.570  16.995  34.489  1.00 61.45           C  
ATOM    798  O   PRO B 337     -37.007  17.831  33.691  1.00 60.60           O  
ATOM    799  CB  PRO B 337     -38.379  17.687  36.137  1.00 63.62           C  
ATOM    800  CG  PRO B 337     -37.823  18.951  36.705  1.00 63.01           C  
ATOM    801  CD  PRO B 337     -36.628  18.551  37.534  1.00 66.65           C  
ATOM    802  N   PHE B 338     -35.577  16.169  34.158  1.00 64.55           N  
ATOM    803  CA  PHE B 338     -34.949  16.218  32.844  1.00 61.87           C  
ATOM    804  C   PHE B 338     -35.742  15.446  31.802  1.00 61.56           C  
ATOM    805  O   PHE B 338     -35.626  15.743  30.608  1.00 59.52           O  
ATOM    806  CB  PHE B 338     -33.521  15.679  32.915  1.00 62.88           C  
ATOM    807  CG  PHE B 338     -32.524  16.683  33.412  1.00 64.93           C  
ATOM    808  CD1 PHE B 338     -32.518  17.975  32.914  1.00 62.08           C  
ATOM    809  CD2 PHE B 338     -31.603  16.340  34.385  1.00 68.36           C  
ATOM    810  CE1 PHE B 338     -31.604  18.904  33.372  1.00 63.13           C  
ATOM    811  CE2 PHE B 338     -30.688  17.264  34.847  1.00 71.91           C  
ATOM    812  CZ  PHE B 338     -30.688  18.548  34.341  1.00 67.17           C  
ATOM    813  N   GLY B 339     -36.540  14.466  32.229  1.00 62.21           N  
ATOM    814  CA  GLY B 339     -37.353  13.710  31.294  1.00 58.18           C  
ATOM    815  C   GLY B 339     -38.375  14.563  30.568  1.00 59.67           C  
ATOM    816  O   GLY B 339     -38.693  14.300  29.405  1.00 56.94           O  
ATOM    817  N   GLU B 340     -38.895  15.602  31.229  1.00 62.36           N  
ATOM    818  CA  GLU B 340     -39.890  16.438  30.571  1.00 60.05           C  
ATOM    819  C   GLU B 340     -39.264  17.350  29.528  1.00 55.55           C  
ATOM    820  O   GLU B 340     -39.973  17.831  28.636  1.00 56.68           O  
ATOM    821  CB  GLU B 340     -40.612  17.316  31.595  1.00 60.72           C  
ATOM    822  CG  GLU B 340     -41.492  16.603  32.594  1.00 68.64           C  
ATOM    823  CD  GLU B 340     -41.257  17.107  34.005  1.00 75.97           C  
ATOM    824  OE1 GLU B 340     -40.800  16.308  34.852  1.00 79.43           O  
ATOM    825  OE2 GLU B 340     -41.500  18.307  34.253  1.00 75.92           O1-
ATOM    826  N   VAL B 341     -37.958  17.583  29.610  1.00 51.12           N  
ATOM    827  CA  VAL B 341     -37.252  18.379  28.611  1.00 48.46           C  
ATOM    828  C   VAL B 341     -36.824  17.526  27.429  1.00 48.27           C  
ATOM    829  O   VAL B 341     -37.110  17.856  26.274  1.00 44.76           O  
ATOM    830  CB  VAL B 341     -36.045  19.091  29.256  1.00 50.55           C  
ATOM    831  CG1 VAL B 341     -35.315  19.933  28.216  1.00 45.27           C  
ATOM    832  CG2 VAL B 341     -36.497  19.943  30.436  1.00 47.44           C  
ATOM    833  N   PHE B 342     -36.156  16.406  27.716  1.00 48.01           N  
ATOM    834  CA  PHE B 342     -35.539  15.599  26.670  1.00 48.00           C  
ATOM    835  C   PHE B 342     -36.544  14.722  25.937  1.00 45.84           C  
ATOM    836  O   PHE B 342     -36.377  14.469  24.738  1.00 45.45           O  
ATOM    837  CB  PHE B 342     -34.428  14.731  27.264  1.00 50.22           C  
ATOM    838  CG  PHE B 342     -33.168  15.487  27.570  1.00 48.50           C  
ATOM    839  CD1 PHE B 342     -32.128  15.525  26.655  1.00 48.61           C  
ATOM    840  CD2 PHE B 342     -33.025  16.165  28.768  1.00 48.41           C  
ATOM    841  CE1 PHE B 342     -30.968  16.225  26.931  1.00 47.22           C  
ATOM    842  CE2 PHE B 342     -31.868  16.867  29.050  1.00 49.36           C  
ATOM    843  CZ  PHE B 342     -30.837  16.896  28.130  1.00 48.00           C  
ATOM    844  N   ASN B 343     -37.580  14.247  26.626  1.00 47.19           N  
ATOM    845  CA  ASN B 343     -38.521  13.297  26.047  1.00 47.39           C  
ATOM    846  C   ASN B 343     -39.874  13.927  25.723  1.00 43.16           C  
ATOM    847  O   ASN B 343     -40.877  13.212  25.619  1.00 44.15           O  
ATOM    848  CB  ASN B 343     -38.694  12.103  26.987  1.00 48.17           C  
ATOM    849  CG  ASN B 343     -37.521  11.135  26.923  1.00 53.49           C  
ATOM    850  ND2 ASN B 343     -37.290  10.404  28.010  1.00 59.49           N  
ATOM    851  OD1 ASN B 343     -36.829  11.053  25.908  1.00 49.47           O  
ATOM    852  N   ALA B 344     -39.920  15.246  25.542  1.00 44.10           N  
ATOM    853  CA  ALA B 344     -41.164  15.916  25.188  1.00 39.23           C  
ATOM    854  C   ALA B 344     -41.672  15.437  23.831  1.00 41.09           C  
ATOM    855  O   ALA B 344     -40.894  15.124  22.924  1.00 41.15           O  
ATOM    856  CB  ALA B 344     -40.968  17.432  25.173  1.00 35.07           C  
ATOM    857  N   THR B 345     -43.002  15.361  23.711  1.00 43.58           N  
ATOM    858  CA  THR B 345     -43.625  14.939  22.459  1.00 39.42           C  
ATOM    859  C   THR B 345     -43.238  15.857  21.304  1.00 39.68           C  
ATOM    860  O   THR B 345     -42.841  15.394  20.228  1.00 34.37           O  
ATOM    861  CB  THR B 345     -45.146  14.924  22.621  1.00 41.10           C  
ATOM    862  CG2 THR B 345     -45.827  14.579  21.300  1.00 38.60           C  
ATOM    863  OG1 THR B 345     -45.518  13.965  23.620  1.00 47.93           O  
ATOM    864  N   ARG B 346     -43.369  17.165  21.508  1.00 38.97           N  
ATOM    865  CA  ARG B 346     -43.061  18.174  20.507  1.00 34.35           C  
ATOM    866  C   ARG B 346     -42.071  19.162  21.100  1.00 34.06           C  
ATOM    867  O   ARG B 346     -42.213  19.568  22.257  1.00 35.60           O  
ATOM    868  CB  ARG B 346     -44.340  18.901  20.049  1.00 29.59           C  
ATOM    869  CG  ARG B 346     -44.155  19.893  18.914  1.00 29.04           C  
ATOM    870  CD  ARG B 346     -45.487  20.542  18.537  1.00 24.97           C  
ATOM    871  NE  ARG B 346     -46.577  19.571  18.558  1.00 29.08           N  
ATOM    872  CZ  ARG B 346     -47.120  19.019  17.476  1.00 28.98           C  
ATOM    873  NH1 ARG B 346     -46.684  19.348  16.268  1.00 25.92           N1+
ATOM    874  NH2 ARG B 346     -48.105  18.138  17.602  1.00 27.44           N  
ATOM    875  N   PHE B 347     -41.067  19.539  20.319  1.00 30.14           N  
ATOM    876  CA  PHE B 347     -40.153  20.586  20.740  1.00 29.98           C  
ATOM    877  C   PHE B 347     -40.650  21.947  20.255  1.00 29.42           C  
ATOM    878  O   PHE B 347     -41.549  22.052  19.417  1.00 27.24           O  
ATOM    879  CB  PHE B 347     -38.738  20.305  20.232  1.00 32.47           C  
ATOM    880  CG  PHE B 347     -37.885  19.542  21.206  1.00 34.51           C  
ATOM    881  CD1 PHE B 347     -38.409  18.471  21.917  1.00 37.34           C  
ATOM    882  CD2 PHE B 347     -36.560  19.894  21.415  1.00 36.31           C  
ATOM    883  CE1 PHE B 347     -37.622  17.765  22.818  1.00 39.16           C  
ATOM    884  CE2 PHE B 347     -35.770  19.192  22.314  1.00 37.39           C  
ATOM    885  CZ  PHE B 347     -36.302  18.126  23.014  1.00 36.42           C  
ATOM    886  N   ALA B 348     -40.052  23.001  20.801  1.00 25.53           N  
ATOM    887  CA  ALA B 348     -40.386  24.358  20.400  1.00 27.01           C  
ATOM    888  C   ALA B 348     -39.626  24.749  19.138  1.00 27.40           C  
ATOM    889  O   ALA B 348     -38.558  24.208  18.836  1.00 25.92           O  
ATOM    890  CB  ALA B 348     -40.068  25.347  21.521  1.00 26.25           C  
ATOM    891  N   SER B 349     -40.205  25.671  18.377  1.00 31.49           N  
ATOM    892  CA  SER B 349     -39.458  26.280  17.290  1.00 30.67           C  
ATOM    893  C   SER B 349     -38.298  27.082  17.862  1.00 32.12           C  
ATOM    894  O   SER B 349     -38.386  27.639  18.958  1.00 30.81           O  
ATOM    895  CB  SER B 349     -40.363  27.185  16.456  1.00 28.68           C  
ATOM    896  OG  SER B 349     -41.166  26.429  15.567  1.00 30.59           O  
ATOM    897  N   VAL B 350     -37.203  27.151  17.099  1.00 30.33           N  
ATOM    898  CA  VAL B 350     -36.003  27.808  17.606  1.00 29.94           C  
ATOM    899  C   VAL B 350     -36.239  29.301  17.826  1.00 30.74           C  
ATOM    900  O   VAL B 350     -35.698  29.886  18.773  1.00 33.65           O  
ATOM    901  CB  VAL B 350     -34.809  27.543  16.666  1.00 32.86           C  
ATOM    902  CG1 VAL B 350     -35.054  28.135  15.278  1.00 27.49           C  
ATOM    903  CG2 VAL B 350     -33.518  28.077  17.275  1.00 31.22           C  
ATOM    904  N   TYR B 351     -37.049  29.942  16.976  1.00 31.92           N  
ATOM    905  CA  TYR B 351     -37.339  31.361  17.170  1.00 34.44           C  
ATOM    906  C   TYR B 351     -38.113  31.601  18.462  1.00 35.63           C  
ATOM    907  O   TYR B 351     -38.017  32.683  19.053  1.00 34.48           O  
ATOM    908  CB  TYR B 351     -38.112  31.914  15.970  1.00 31.86           C  
ATOM    909  CG  TYR B 351     -39.617  31.812  16.094  1.00 31.88           C  
ATOM    910  CD1 TYR B 351     -40.370  32.878  16.579  1.00 32.30           C  
ATOM    911  CD2 TYR B 351     -40.286  30.651  15.723  1.00 31.10           C  
ATOM    912  CE1 TYR B 351     -41.744  32.786  16.698  1.00 33.05           C  
ATOM    913  CE2 TYR B 351     -41.661  30.551  15.836  1.00 32.29           C  
ATOM    914  CZ  TYR B 351     -42.383  31.622  16.325  1.00 33.01           C  
ATOM    915  OH  TYR B 351     -43.748  31.533  16.442  1.00 32.14           O  
ATOM    916  N   ALA B 352     -38.868  30.606  18.912  1.00 37.11           N  
ATOM    917  CA  ALA B 352     -39.671  30.660  20.125  1.00 34.38           C  
ATOM    918  C   ALA B 352     -39.165  29.629  21.121  1.00 35.97           C  
ATOM    919  O   ALA B 352     -39.941  28.894  21.737  1.00 37.30           O  
ATOM    920  CB  ALA B 352     -41.152  30.446  19.820  1.00 34.17           C  
ATOM    921  N   TRP B 353     -37.838  29.525  21.226  1.00 35.75           N  
ATOM    922  CA  TRP B 353     -37.207  28.468  22.004  1.00 38.00           C  
ATOM    923  C   TRP B 353     -37.763  28.420  23.422  1.00 38.74           C  
ATOM    924  O   TRP B 353     -38.097  29.444  24.024  1.00 40.87           O  
ATOM    925  CB  TRP B 353     -35.685  28.658  22.042  1.00 37.19           C  
ATOM    926  CG  TRP B 353     -35.218  30.042  22.424  1.00 37.93           C  
ATOM    927  CD1 TRP B 353     -35.117  31.130  21.603  1.00 39.16           C  
ATOM    928  CD2 TRP B 353     -34.769  30.476  23.716  1.00 39.76           C  
ATOM    929  CE2 TRP B 353     -34.417  31.838  23.601  1.00 40.10           C  
ATOM    930  CE3 TRP B 353     -34.632  29.846  24.958  1.00 41.74           C  
ATOM    931  NE1 TRP B 353     -34.638  32.212  22.302  1.00 37.90           N  
ATOM    932  CZ2 TRP B 353     -33.939  32.580  24.681  1.00 41.06           C  
ATOM    933  CZ3 TRP B 353     -34.154  30.585  26.028  1.00 44.01           C  
ATOM    934  CH2 TRP B 353     -33.814  31.938  25.882  1.00 44.30           C  
ATOM    935  N   ASN B 354     -37.856  27.204  23.945  1.00 39.25           N  
ATOM    936  CA  ASN B 354     -38.439  26.949  25.251  1.00 42.88           C  
ATOM    937  C   ASN B 354     -37.359  26.947  26.325  1.00 42.95           C  
ATOM    938  O   ASN B 354     -36.261  26.430  26.113  1.00 41.40           O  
ATOM    939  CB  ASN B 354     -39.166  25.605  25.240  1.00 42.84           C  
ATOM    940  CG  ASN B 354     -40.233  25.517  26.295  1.00 50.10           C  
ATOM    941  ND2 ASN B 354     -39.849  25.069  27.488  1.00 48.48           N  
ATOM    942  OD1 ASN B 354     -41.392  25.852  26.049  1.00 54.13           O  
ATOM    943  N   ARG B 355     -37.673  27.547  27.472  1.00 43.41           N  
ATOM    944  CA  ARG B 355     -36.794  27.547  28.637  1.00 42.40           C  
ATOM    945  C   ARG B 355     -37.513  26.912  29.820  1.00 43.86           C  
ATOM    946  O   ARG B 355     -38.641  27.296  30.144  1.00 43.37           O  
ATOM    947  CB  ARG B 355     -36.345  28.965  28.998  1.00 40.82           C  
ATOM    948  CG  ARG B 355     -35.767  29.079  30.400  1.00 44.34           C  
ATOM    949  CD  ARG B 355     -34.836  30.269  30.522  1.00 46.22           C  
ATOM    950  NE  ARG B 355     -33.605  30.082  29.762  1.00 46.41           N  
ATOM    951  CZ  ARG B 355     -32.574  30.920  29.796  1.00 45.90           C  
ATOM    952  NH1 ARG B 355     -32.624  32.006  30.557  1.00 46.58           N1+
ATOM    953  NH2 ARG B 355     -31.492  30.672  29.072  1.00 46.79           N  
ATOM    954  N   LYS B 356     -36.829  25.976  30.449  1.00 46.16           N  
ATOM    955  CA  LYS B 356     -37.331  25.301  31.660  1.00 47.21           C  
ATOM    956  C   LYS B 356     -36.337  25.537  32.784  1.00 50.43           C  
ATOM    957  O   LYS B 356     -35.249  25.050  32.699  1.00 51.62           O  
ATOM    958  CB  LYS B 356     -37.439  23.796  31.466  1.00 45.90           C  
ATOM    959  CG  LYS B 356     -38.651  23.166  32.113  1.00 47.03           C  
ATOM    960  CD  LYS B 356     -38.445  22.801  33.535  1.00 57.85           C  
ATOM    961  CE  LYS B 356     -39.693  22.251  34.188  1.00 62.27           C  
ATOM    962  NZ  LYS B 356     -40.247  23.158  35.224  1.00 65.67           N1+
ATOM    963  N   ARG B 357     -36.731  26.316  33.774  1.00 42.67           N  
ATOM    964  CA  ARG B 357     -35.893  26.552  34.942  1.00 45.02           C  
ATOM    965  C   ARG B 357     -35.969  25.348  35.872  1.00 47.44           C  
ATOM    966  O   ARG B 357     -37.058  24.939  36.286  1.00 46.34           O  
ATOM    967  CB  ARG B 357     -36.326  27.820  35.671  1.00 46.25           C  
ATOM    968  CG  ARG B 357     -35.656  28.005  37.018  1.00 50.04           C  
ATOM    969  CD  ARG B 357     -36.120  29.278  37.691  1.00 50.09           C  
ATOM    970  NE  ARG B 357     -35.420  29.522  38.946  1.00 53.13           N  
ATOM    971  CZ  ARG B 357     -35.532  30.640  39.655  1.00 49.25           C  
ATOM    972  NH1 ARG B 357     -36.323  31.617  39.234  1.00 50.41           N1+
ATOM    973  NH2 ARG B 357     -34.853  30.782  40.784  1.00 54.92           N  
ATOM    974  N   ILE B 358     -34.810  24.769  36.175  1.00 55.41           N  
ATOM    975  CA  ILE B 358     -34.695  23.572  37.002  1.00 59.27           C  
ATOM    976  C   ILE B 358     -34.237  23.995  38.390  1.00 58.45           C  
ATOM    977  O   ILE B 358     -33.302  24.793  38.526  1.00 60.29           O  
ATOM    978  CB  ILE B 358     -33.707  22.574  36.375  1.00 58.13           C  
ATOM    979  CG1 ILE B 358     -34.210  22.111  35.006  1.00 57.39           C  
ATOM    980  CG2 ILE B 358     -33.463  21.399  37.296  1.00 62.70           C  
ATOM    981  CD1 ILE B 358     -33.105  21.908  33.988  1.00 56.89           C  
ATOM    982  N   SER B 359     -34.902  23.486  39.423  1.00 74.36           N  
ATOM    983  CA  SER B 359     -34.612  23.965  40.768  1.00 80.95           C  
ATOM    984  C   SER B 359     -34.791  22.858  41.794  1.00 81.72           C  
ATOM    985  O   SER B 359     -35.525  21.891  41.573  1.00 80.53           O  
ATOM    986  CB  SER B 359     -35.513  25.147  41.134  1.00 79.16           C  
ATOM    987  OG  SER B 359     -36.753  24.697  41.658  1.00 83.55           O  
ATOM    988  N   ASN B 360     -34.145  23.054  42.939  1.00 75.85           N  
ATOM    989  CA  ASN B 360     -34.413  22.318  44.169  1.00 75.00           C  
ATOM    990  C   ASN B 360     -34.601  20.824  43.913  1.00 72.04           C  
ATOM    991  O   ASN B 360     -35.628  20.227  44.225  1.00 75.16           O  
ATOM    992  CB  ASN B 360     -35.624  22.927  44.881  1.00 75.50           C  
ATOM    993  CG  ASN B 360     -35.441  24.413  45.157  1.00 78.67           C  
ATOM    994  ND2 ASN B 360     -34.515  24.723  46.058  1.00 80.64           N  
ATOM    995  OD1 ASN B 360     -36.093  25.266  44.559  1.00 77.79           O  
ATOM    996  N   CYS B 361     -33.571  20.215  43.337  1.00 72.56           N  
ATOM    997  CA  CYS B 361     -33.632  18.807  42.959  1.00 77.91           C  
ATOM    998  C   CYS B 361     -32.214  18.249  42.862  1.00 77.40           C  
ATOM    999  O   CYS B 361     -31.226  18.933  43.149  1.00 82.13           O  
ATOM   1000  CB  CYS B 361     -34.384  18.622  41.642  1.00 77.66           C  
ATOM   1001  SG  CYS B 361     -33.757  19.635  40.278  1.00 73.28           S  
ATOM   1002  N   VAL B 362     -32.117  16.998  42.421  1.00 71.02           N  
ATOM   1003  CA  VAL B 362     -30.838  16.302  42.311  1.00 76.91           C  
ATOM   1004  C   VAL B 362     -30.670  15.847  40.870  1.00 73.68           C  
ATOM   1005  O   VAL B 362     -31.456  15.028  40.378  1.00 69.87           O  
ATOM   1006  CB  VAL B 362     -30.760  15.113  43.283  1.00 80.07           C  
ATOM   1007  CG1 VAL B 362     -29.668  14.161  42.856  1.00 79.18           C  
ATOM   1008  CG2 VAL B 362     -30.526  15.611  44.705  1.00 77.43           C  
ATOM   1009  N   ALA B 363     -29.649  16.379  40.196  1.00 83.83           N  
ATOM   1010  CA  ALA B 363     -29.387  16.071  38.796  1.00 83.94           C  
ATOM   1011  C   ALA B 363     -28.250  15.063  38.691  1.00 87.49           C  
ATOM   1012  O   ALA B 363     -27.142  15.317  39.174  1.00 89.13           O  
ATOM   1013  CB  ALA B 363     -29.048  17.342  38.017  1.00 81.24           C  
ATOM   1014  N   ASP B 364     -28.530  13.924  38.057  1.00 92.22           N  
ATOM   1015  CA  ASP B 364     -27.507  12.929  37.723  1.00 95.22           C  
ATOM   1016  C   ASP B 364     -26.992  13.159  36.301  1.00 92.94           C  
ATOM   1017  O   ASP B 364     -27.244  12.384  35.375  1.00 90.61           O  
ATOM   1018  CB  ASP B 364     -28.048  11.519  37.913  1.00 96.90           C  
ATOM   1019  CG  ASP B 364     -26.950  10.470  37.873  1.00  0.32           C  
ATOM   1020  OD1 ASP B 364     -27.271   9.269  37.749  1.00  0.19           O  
ATOM   1021  OD2 ASP B 364     -25.762  10.851  37.962  1.00  0.18           O1-
ATOM   1022  N   TYR B 365     -26.263  14.269  36.147  1.00 94.46           N  
ATOM   1023  CA  TYR B 365     -25.776  14.695  34.836  1.00 94.50           C  
ATOM   1024  C   TYR B 365     -25.090  13.567  34.066  1.00 95.93           C  
ATOM   1025  O   TYR B 365     -25.245  13.460  32.844  1.00 94.81           O  
ATOM   1026  CB  TYR B 365     -24.819  15.877  35.002  1.00 90.84           C  
ATOM   1027  CG  TYR B 365     -25.478  17.125  35.542  1.00 89.58           C  
ATOM   1028  CD1 TYR B 365     -26.464  17.781  34.818  1.00 85.62           C  
ATOM   1029  CD2 TYR B 365     -25.113  17.648  36.776  1.00 94.49           C  
ATOM   1030  CE1 TYR B 365     -27.069  18.922  35.308  1.00 85.66           C  
ATOM   1031  CE2 TYR B 365     -25.713  18.788  37.275  1.00 91.67           C  
ATOM   1032  CZ  TYR B 365     -26.689  19.421  36.536  1.00 87.08           C  
ATOM   1033  OH  TYR B 365     -27.289  20.557  37.027  1.00 88.91           O  
ATOM   1034  N   SER B 366     -24.299  12.763  34.783  1.00 86.85           N  
ATOM   1035  CA  SER B 366     -23.506  11.655  34.183  1.00 87.06           C  
ATOM   1036  C   SER B 366     -24.369  10.743  33.301  1.00 86.80           C  
ATOM   1037  O   SER B 366     -23.861  10.285  32.258  1.00 87.27           O  
ATOM   1038  CB  SER B 366     -22.792  10.866  35.251  1.00 88.10           C  
ATOM   1039  OG  SER B 366     -21.397  10.815  34.994  1.00 92.61           O  
ATOM   1040  N   VAL B 367     -25.618  10.493  33.703  1.00 85.72           N  
ATOM   1041  CA  VAL B 367     -26.505   9.598  32.962  1.00 86.51           C  
ATOM   1042  C   VAL B 367     -26.652  10.068  31.520  1.00 88.25           C  
ATOM   1043  O   VAL B 367     -26.645   9.259  30.588  1.00 91.47           O  
ATOM   1044  CB  VAL B 367     -27.866   9.480  33.672  1.00 86.08           C  
ATOM   1045  CG1 VAL B 367     -28.947   9.048  32.696  1.00 80.29           C  
ATOM   1046  CG2 VAL B 367     -27.762   8.484  34.809  1.00 88.83           C  
ATOM   1047  N   LEU B 368     -26.765  11.379  31.310  1.00 88.52           N  
ATOM   1048  CA  LEU B 368     -26.867  11.909  29.954  1.00 84.08           C  
ATOM   1049  C   LEU B 368     -25.541  11.774  29.208  1.00 87.14           C  
ATOM   1050  O   LEU B 368     -25.476  11.141  28.145  1.00 91.84           O  
ATOM   1051  CB  LEU B 368     -27.320  13.370  29.992  1.00 80.98           C  
ATOM   1052  CG  LEU B 368     -28.379  13.794  31.016  1.00 77.84           C  
ATOM   1053  CD1 LEU B 368     -28.403  15.311  31.176  1.00 71.65           C  
ATOM   1054  CD2 LEU B 368     -29.754  13.278  30.619  1.00 71.42           C  
ATOM   1055  N   TYR B 369     -24.483  12.348  29.761  1.00  0.03           N  
ATOM   1056  CA  TYR B 369     -23.179  12.356  29.051  1.00  0.37           C  
ATOM   1057  C   TYR B 369     -22.608  10.965  28.801  1.00  0.60           C  
ATOM   1058  O   TYR B 369     -21.670  10.861  28.023  1.00  0.75           O  
ATOM   1059  CB  TYR B 369     -22.107  13.066  29.864  1.00  0.00           C  
ATOM   1060  CG  TYR B 369     -20.805  13.166  29.123  1.00  0.15           C  
ATOM   1061  CD1 TYR B 369     -20.744  13.794  27.899  1.00  0.28           C  
ATOM   1062  CD2 TYR B 369     -19.641  12.623  29.629  1.00  0.56           C  
ATOM   1063  CE1 TYR B 369     -19.556  13.908  27.205  1.00  0.63           C  
ATOM   1064  CE2 TYR B 369     -18.443  12.725  28.947  1.00  0.62           C  
ATOM   1065  CZ  TYR B 369     -18.403  13.368  27.730  1.00  0.31           C  
ATOM   1066  OH  TYR B 369     -17.239  13.479  27.045  1.00  0.04           O  
ATOM   1067  N   ASN B 370     -23.144   9.957  29.464  1.00  0.64           N  
ATOM   1068  CA  ASN B 370     -22.632   8.587  29.387  1.00  0.20           C  
ATOM   1069  C   ASN B 370     -23.770   7.644  29.091  1.00  0.71           C  
ATOM   1070  O   ASN B 370     -23.950   6.588  29.703  1.00  0.58           O  
ATOM   1071  CB  ASN B 370     -21.899   8.129  30.638  1.00  0.12           C  
ATOM   1072  CG  ASN B 370     -21.136   6.820  30.413  1.00  0.58           C  
ATOM   1073  ND2 ASN B 370     -20.801   6.142  31.496  1.00  0.99           N  
ATOM   1074  OD1 ASN B 370     -20.823   6.452  29.273  1.00  0.52           O  
ATOM   1075  N   SER B 371     -24.569   8.062  28.124  1.00  0.20           N  
ATOM   1076  CA  SER B 371     -25.695   7.291  27.649  1.00  0.98           C  
ATOM   1077  C   SER B 371     -25.594   6.959  26.176  1.00  0.73           C  
ATOM   1078  O   SER B 371     -26.215   5.987  25.738  1.00  0.89           O  
ATOM   1079  CB  SER B 371     -27.003   8.051  27.917  1.00  0.79           C  
ATOM   1080  OG  SER B 371     -27.993   7.826  26.930  1.00  0.09           O  
ATOM   1081  N   ALA B 372     -24.863   7.754  25.398  1.00  0.84           N  
ATOM   1082  CA  ALA B 372     -24.608   7.485  23.993  1.00  0.83           C  
ATOM   1083  C   ALA B 372     -25.930   7.337  23.254  1.00  0.49           C  
ATOM   1084  O   ALA B 372     -26.234   6.313  22.636  1.00  0.23           O  
ATOM   1085  CB  ALA B 372     -23.731   6.237  23.816  1.00  0.38           C  
ATOM   1086  N   SER B 373     -26.703   8.405  23.320  1.00 81.60           N  
ATOM   1087  CA  SER B 373     -27.841   8.590  22.455  1.00 74.54           C  
ATOM   1088  C   SER B 373     -27.781   9.911  21.717  1.00 66.37           C  
ATOM   1089  O   SER B 373     -28.614  10.146  20.833  1.00 60.56           O  
ATOM   1090  CB  SER B 373     -29.141   8.530  23.266  1.00 75.23           C  
ATOM   1091  OG  SER B 373     -30.192   8.040  22.478  1.00 77.65           O  
ATOM   1092  N   PHE B 374     -26.828  10.772  22.054  1.00 52.82           N  
ATOM   1093  CA  PHE B 374     -26.673  12.093  21.478  1.00 46.97           C  
ATOM   1094  C   PHE B 374     -25.555  12.098  20.444  1.00 46.48           C  
ATOM   1095  O   PHE B 374     -24.552  11.397  20.585  1.00 48.06           O  
ATOM   1096  CB  PHE B 374     -26.414  13.112  22.588  1.00 46.86           C  
ATOM   1097  CG  PHE B 374     -27.384  12.998  23.738  1.00 48.32           C  
ATOM   1098  CD1 PHE B 374     -26.966  12.586  24.994  1.00 53.10           C  
ATOM   1099  CD2 PHE B 374     -28.731  13.278  23.548  1.00 46.70           C  
ATOM   1100  CE1 PHE B 374     -27.867  12.469  26.043  1.00 54.32           C  
ATOM   1101  CE2 PHE B 374     -29.638  13.165  24.593  1.00 47.77           C  
ATOM   1102  CZ  PHE B 374     -29.205  12.760  25.841  1.00 49.41           C  
ATOM   1103  N   SER B 375     -25.739  12.899  19.394  1.00 52.38           N  
ATOM   1104  CA  SER B 375     -24.680  13.108  18.417  1.00 45.04           C  
ATOM   1105  C   SER B 375     -23.802  14.293  18.779  1.00 46.45           C  
ATOM   1106  O   SER B 375     -22.631  14.333  18.388  1.00 44.79           O  
ATOM   1107  CB  SER B 375     -25.274  13.306  17.022  1.00 42.48           C  
ATOM   1108  OG  SER B 375     -26.018  14.509  16.949  1.00 43.48           O  
ATOM   1109  N   THR B 376     -24.342  15.262  19.509  1.00 48.52           N  
ATOM   1110  CA  THR B 376     -23.559  16.370  20.033  1.00 47.92           C  
ATOM   1111  C   THR B 376     -23.713  16.417  21.546  1.00 52.23           C  
ATOM   1112  O   THR B 376     -24.836  16.407  22.062  1.00 53.18           O  
ATOM   1113  CB  THR B 376     -23.993  17.699  19.412  1.00 45.49           C  
ATOM   1114  CG2 THR B 376     -23.202  18.842  20.007  1.00 46.73           C  
ATOM   1115  OG1 THR B 376     -23.775  17.661  17.997  1.00 46.60           O  
ATOM   1116  N   PHE B 377     -22.614  16.583  22.262  1.00 46.61           N  
ATOM   1117  CA  PHE B 377     -22.620  16.783  23.729  1.00 49.14           C  
ATOM   1118  C   PHE B 377     -21.330  17.490  24.118  1.00 50.75           C  
ATOM   1119  O   PHE B 377     -20.449  16.851  24.592  1.00 56.64           O  
ATOM   1120  CB  PHE B 377     -22.749  15.469  24.487  1.00 52.23           C  
ATOM   1121  CG  PHE B 377     -23.266  15.641  25.885  1.00 57.56           C  
ATOM   1122  CD1 PHE B 377     -24.291  14.853  26.368  1.00 60.18           C  
ATOM   1123  CD2 PHE B 377     -22.726  16.598  26.718  1.00 59.84           C  
ATOM   1124  CE1 PHE B 377     -24.762  15.021  27.658  1.00 63.85           C  
ATOM   1125  CE2 PHE B 377     -23.197  16.771  28.003  1.00 59.51           C  
ATOM   1126  CZ  PHE B 377     -24.218  15.986  28.466  1.00 63.03           C  
ATOM   1127  N   LYS B 378     -21.273  18.791  23.934  1.00 59.22           N  
ATOM   1128  CA  LYS B 378     -20.086  19.595  24.170  1.00 63.27           C  
ATOM   1129  C   LYS B 378     -20.390  20.582  25.281  1.00 65.68           C  
ATOM   1130  O   LYS B 378     -21.395  21.296  25.222  1.00 66.29           O  
ATOM   1131  CB  LYS B 378     -19.646  20.332  22.899  1.00 63.05           C  
ATOM   1132  CG  LYS B 378     -19.881  19.552  21.610  1.00 65.91           C  
ATOM   1133  CD  LYS B 378     -19.158  20.197  20.435  1.00 64.40           C  
ATOM   1134  CE  LYS B 378     -19.238  19.337  19.188  1.00 66.38           C  
ATOM   1135  NZ  LYS B 378     -17.904  19.087  18.585  1.00 69.91           N1+
ATOM   1136  N   CYS B 379     -19.494  20.639  26.264  1.00 61.44           N  
ATOM   1137  CA  CYS B 379     -19.633  21.535  27.432  1.00 63.66           C  
ATOM   1138  C   CYS B 379     -18.568  22.613  27.380  1.00 62.80           C  
ATOM   1139  O   CYS B 379     -17.548  22.379  26.821  1.00 65.49           O  
ATOM   1140  CB  CYS B 379     -19.544  20.766  28.732  1.00 68.83           C  
ATOM   1141  SG  CYS B 379     -20.923  19.625  28.928  1.00 71.50           S  
ATOM   1142  N   TYR B 380     -18.912  23.805  27.838  1.00 67.60           N  
ATOM   1143  CA  TYR B 380     -18.007  24.947  27.813  1.00 68.68           C  
ATOM   1144  C   TYR B 380     -17.855  25.469  29.233  1.00 75.26           C  
ATOM   1145  O   TYR B 380     -18.854  25.790  29.886  1.00 73.78           O  
ATOM   1146  CB  TYR B 380     -18.531  26.042  26.876  1.00 62.76           C  
ATOM   1147  CG  TYR B 380     -18.820  25.560  25.464  1.00 62.03           C  
ATOM   1148  CD1 TYR B 380     -19.932  24.770  25.186  1.00 58.59           C  
ATOM   1149  CD2 TYR B 380     -17.983  25.899  24.409  1.00 60.74           C  
ATOM   1150  CE1 TYR B 380     -20.195  24.328  23.903  1.00 57.53           C  
ATOM   1151  CE2 TYR B 380     -18.242  25.464  23.119  1.00 57.05           C  
ATOM   1152  CZ  TYR B 380     -19.348  24.679  22.872  1.00 56.23           C  
ATOM   1153  OH  TYR B 380     -19.610  24.242  21.592  1.00 55.27           O  
ATOM   1154  N   GLY B 381     -16.616  25.558  29.712  1.00 78.25           N  
ATOM   1155  CA  GLY B 381     -16.409  25.985  31.078  1.00 77.42           C  
ATOM   1156  C   GLY B 381     -16.499  24.761  31.965  1.00 80.41           C  
ATOM   1157  O   GLY B 381     -15.513  24.307  32.558  1.00 90.15           O  
ATOM   1158  N   VAL B 382     -17.644  24.121  32.018  1.00 96.61           N  
ATOM   1159  CA  VAL B 382     -17.724  22.939  32.910  1.00 99.46           C  
ATOM   1160  C   VAL B 382     -17.215  21.707  32.161  1.00  0.90           C  
ATOM   1161  O   VAL B 382     -16.932  21.778  30.977  1.00 99.74           O  
ATOM   1162  CB  VAL B 382     -19.150  22.775  33.453  1.00 97.25           C  
ATOM   1163  CG1 VAL B 382     -20.074  22.106  32.461  1.00 90.13           C  
ATOM   1164  CG2 VAL B 382     -19.184  22.107  34.811  1.00 98.70           C  
ATOM   1165  N   SER B 383     -17.091  20.596  32.859  1.00 94.49           N  
ATOM   1166  CA  SER B 383     -16.618  19.372  32.196  1.00 99.38           C  
ATOM   1167  C   SER B 383     -17.674  18.281  32.337  1.00  0.58           C  
ATOM   1168  O   SER B 383     -18.125  18.031  33.436  1.00  0.02           O  
ATOM   1169  CB  SER B 383     -15.313  18.999  32.777  1.00  0.33           C  
ATOM   1170  OG  SER B 383     -14.490  20.152  32.842  1.00  0.46           O  
ATOM   1171  N   PRO B 384     -18.071  17.617  31.242  1.00  0.99           N  
ATOM   1172  CA  PRO B 384     -19.100  16.573  31.281  1.00  0.23           C  
ATOM   1173  C   PRO B 384     -18.687  15.519  32.307  1.00  0.18           C  
ATOM   1174  O   PRO B 384     -19.462  15.217  33.180  1.00  0.45           O  
ATOM   1175  CB  PRO B 384     -19.031  15.958  29.882  1.00  0.73           C  
ATOM   1176  CG  PRO B 384     -17.766  16.494  29.261  1.00  0.82           C  
ATOM   1177  CD  PRO B 384     -17.539  17.834  29.913  1.00  0.73           C  
ATOM   1178  N   THR B 385     -17.439  15.064  32.158  1.00  0.81           N  
ATOM   1179  CA  THR B 385     -16.741  14.130  33.064  1.00  0.43           C  
ATOM   1180  C   THR B 385     -17.052  14.551  34.493  1.00  0.23           C  
ATOM   1181  O   THR B 385     -16.728  15.679  34.844  1.00  0.93           O  
ATOM   1182  CB  THR B 385     -15.229  14.275  32.910  1.00  0.42           C  
ATOM   1183  CG2 THR B 385     -14.701  13.657  31.641  1.00  0.80           C  
ATOM   1184  OG1 THR B 385     -14.979  15.676  32.881  1.00  0.21           O  
ATOM   1185  N   LYS B 386     -17.697  13.644  35.214  1.00  0.88           N  
ATOM   1186  CA  LYS B 386     -18.153  13.713  36.621  1.00  0.31           C  
ATOM   1187  C   LYS B 386     -17.971  15.083  37.280  1.00  0.80           C  
ATOM   1188  O   LYS B 386     -17.100  15.214  38.119  1.00  0.30           O  
ATOM   1189  CB  LYS B 386     -17.584  12.511  37.373  1.00  0.74           C  
ATOM   1190  CG  LYS B 386     -17.611  11.213  36.569  1.00  0.80           C  
ATOM   1191  CD  LYS B 386     -16.590  10.169  37.017  1.00  0.96           C  
ATOM   1192  CE  LYS B 386     -17.028   8.740  36.759  1.00  0.66           C  
ATOM   1193  NZ  LYS B 386     -17.672   8.106  37.935  1.00  0.69           N1+
ATOM   1194  N   LEU B 387     -18.720  16.080  36.817  1.00  0.06           N  
ATOM   1195  CA  LEU B 387     -18.762  17.402  37.494  1.00  0.42           C  
ATOM   1196  C   LEU B 387     -20.180  17.547  38.052  1.00  0.67           C  
ATOM   1197  O   LEU B 387     -20.669  18.659  38.240  1.00  0.88           O  
ATOM   1198  CB  LEU B 387     -18.321  18.551  36.591  1.00  0.72           C  
ATOM   1199  CG  LEU B 387     -16.936  19.108  36.917  1.00  0.22           C  
ATOM   1200  CD1 LEU B 387     -15.858  18.051  36.813  1.00  0.28           C  
ATOM   1201  CD2 LEU B 387     -16.584  20.294  36.042  1.00  0.01           C  
ATOM   1202  N   ASN B 388     -20.833  16.399  38.165  1.00  0.82           N  
ATOM   1203  CA  ASN B 388     -22.094  16.226  38.916  1.00  0.64           C  
ATOM   1204  C   ASN B 388     -21.604  16.157  40.359  1.00  0.10           C  
ATOM   1205  O   ASN B 388     -22.173  15.431  41.175  1.00  0.57           O  
ATOM   1206  CB  ASN B 388     -22.973  15.063  38.456  1.00  0.93           C  
ATOM   1207  CG  ASN B 388     -22.234  13.764  38.265  1.00  0.23           C  
ATOM   1208  ND2 ASN B 388     -22.960  12.666  38.203  1.00  0.42           N  
ATOM   1209  OD1 ASN B 388     -21.015  13.758  38.160  1.00  0.27           O  
ATOM   1210  N   ASP B 389     -20.502  16.861  40.591  1.00 96.99           N  
ATOM   1211  CA  ASP B 389     -19.899  17.008  41.908  1.00 97.65           C  
ATOM   1212  C   ASP B 389     -19.848  18.485  42.284  1.00 94.65           C  
ATOM   1213  O   ASP B 389     -18.963  18.926  43.021  1.00 92.75           O  
ATOM   1214  CB  ASP B 389     -18.506  16.383  41.946  1.00 98.23           C  
ATOM   1215  CG  ASP B 389     -18.522  14.938  42.413  1.00  0.35           C  
ATOM   1216  OD1 ASP B 389     -19.037  14.666  43.519  1.00  0.06           O  
ATOM   1217  OD2 ASP B 389     -18.015  14.073  41.671  1.00  0.56           O1-
ATOM   1218  N   LEU B 390     -20.762  19.251  41.686  1.00  0.77           N  
ATOM   1219  CA  LEU B 390     -20.815  20.717  41.913  1.00 98.89           C  
ATOM   1220  C   LEU B 390     -22.248  21.132  42.252  1.00 98.89           C  
ATOM   1221  O   LEU B 390     -23.182  20.349  41.986  1.00 98.05           O  
ATOM   1222  CB  LEU B 390     -20.321  21.433  40.652  1.00 94.22           C  
ATOM   1223  CG  LEU B 390     -18.836  21.794  40.641  1.00 98.85           C  
ATOM   1224  CD1 LEU B 390     -18.576  22.989  39.736  1.00 99.26           C  
ATOM   1225  CD2 LEU B 390     -18.336  22.074  42.050  1.00 98.69           C  
ATOM   1226  N   CYS B 391     -22.384  22.330  42.818  1.00  0.40           N  
ATOM   1227  CA  CYS B 391     -23.658  22.909  43.209  1.00  0.38           C  
ATOM   1228  C   CYS B 391     -23.860  24.184  42.409  1.00  0.47           C  
ATOM   1229  O   CYS B 391     -22.927  24.984  42.259  1.00  0.02           O  
ATOM   1230  CB  CYS B 391     -23.694  23.203  44.712  1.00  0.42           C  
ATOM   1231  SG  CYS B 391     -23.766  21.729  45.757  1.00  0.90           S  
ATOM   1232  N   PHE B 392     -25.065  24.354  41.871  1.00 85.97           N  
ATOM   1233  CA  PHE B 392     -25.446  25.566  41.164  1.00 82.74           C  
ATOM   1234  C   PHE B 392     -26.741  26.106  41.744  1.00 83.73           C  
ATOM   1235  O   PHE B 392     -27.539  25.368  42.327  1.00 84.91           O  
ATOM   1236  CB  PHE B 392     -25.601  25.316  39.663  1.00 81.02           C  
ATOM   1237  CG  PHE B 392     -24.307  25.086  38.965  1.00 77.70           C  
ATOM   1238  CD1 PHE B 392     -23.465  26.150  38.693  1.00 76.16           C  
ATOM   1239  CD2 PHE B 392     -23.915  23.811  38.600  1.00 77.29           C  
ATOM   1240  CE1 PHE B 392     -22.258  25.951  38.061  1.00 75.30           C  
ATOM   1241  CE2 PHE B 392     -22.709  23.602  37.964  1.00 77.60           C  
ATOM   1242  CZ  PHE B 392     -21.878  24.675  37.692  1.00 76.99           C  
ATOM   1243  N   THR B 393     -26.941  27.414  41.587  1.00 74.41           N  
ATOM   1244  CA  THR B 393     -28.150  28.020  42.129  1.00 75.63           C  
ATOM   1245  C   THR B 393     -29.358  27.735  41.251  1.00 76.92           C  
ATOM   1246  O   THR B 393     -30.421  27.347  41.745  1.00 76.23           O  
ATOM   1247  CB  THR B 393     -27.955  29.524  42.292  1.00 76.75           C  
ATOM   1248  CG2 THR B 393     -29.035  30.086  43.188  1.00 78.89           C  
ATOM   1249  OG1 THR B 393     -26.679  29.772  42.889  1.00 79.44           O  
ATOM   1250  N   ASN B 394     -29.218  27.923  39.952  1.00 80.03           N  
ATOM   1251  CA  ASN B 394     -30.296  27.627  39.029  1.00 77.79           C  
ATOM   1252  C   ASN B 394     -29.702  27.019  37.772  1.00 76.16           C  
ATOM   1253  O   ASN B 394     -28.598  27.381  37.358  1.00 78.60           O  
ATOM   1254  CB  ASN B 394     -31.133  28.877  38.728  1.00 77.02           C  
ATOM   1255  CG  ASN B 394     -32.086  29.215  39.866  1.00 79.06           C  
ATOM   1256  ND2 ASN B 394     -33.002  28.288  40.162  1.00 81.82           N  
ATOM   1257  OD1 ASN B 394     -31.995  30.274  40.481  1.00 79.41           O  
ATOM   1258  N   VAL B 395     -30.420  26.061  37.200  1.00 73.60           N  
ATOM   1259  CA  VAL B 395     -30.038  25.409  35.956  1.00 67.24           C  
ATOM   1260  C   VAL B 395     -31.178  25.598  34.971  1.00 64.15           C  
ATOM   1261  O   VAL B 395     -32.330  25.271  35.281  1.00 63.04           O  
ATOM   1262  CB  VAL B 395     -29.733  23.914  36.163  1.00 67.03           C  
ATOM   1263  CG1 VAL B 395     -29.496  23.237  34.823  1.00 63.81           C  
ATOM   1264  CG2 VAL B 395     -28.535  23.735  37.080  1.00 72.44           C  
ATOM   1265  N   TYR B 396     -30.867  26.152  33.803  1.00 59.37           N  
ATOM   1266  CA  TYR B 396     -31.860  26.375  32.764  1.00 54.41           C  
ATOM   1267  C   TYR B 396     -31.660  25.382  31.628  1.00 52.96           C  
ATOM   1268  O   TYR B 396     -30.530  25.132  31.198  1.00 52.33           O  
ATOM   1269  CB  TYR B 396     -31.776  27.804  32.224  1.00 56.36           C  
ATOM   1270  CG  TYR B 396     -31.988  28.871  33.274  1.00 60.10           C  
ATOM   1271  CD1 TYR B 396     -30.909  29.525  33.854  1.00 63.67           C  
ATOM   1272  CD2 TYR B 396     -33.268  29.223  33.685  1.00 57.35           C  
ATOM   1273  CE1 TYR B 396     -31.099  30.503  34.815  1.00 69.67           C  
ATOM   1274  CE2 TYR B 396     -33.467  30.199  34.645  1.00 63.31           C  
ATOM   1275  CZ  TYR B 396     -32.379  30.836  35.206  1.00 66.51           C  
ATOM   1276  OH  TYR B 396     -32.571  31.807  36.162  1.00 68.10           O  
ATOM   1277  N   ALA B 397     -32.770  24.823  31.148  1.00 55.79           N  
ATOM   1278  CA  ALA B 397     -32.797  23.895  30.021  1.00 50.72           C  
ATOM   1279  C   ALA B 397     -33.532  24.554  28.860  1.00 50.54           C  
ATOM   1280  O   ALA B 397     -34.760  24.691  28.898  1.00 50.61           O  
ATOM   1281  CB  ALA B 397     -33.459  22.576  30.413  1.00 47.72           C  
ATOM   1282  N   ASP B 398     -32.794  24.955  27.829  1.00 47.02           N  
ATOM   1283  CA  ASP B 398     -33.398  25.506  26.623  1.00 43.60           C  
ATOM   1284  C   ASP B 398     -33.476  24.416  25.562  1.00 44.62           C  
ATOM   1285  O   ASP B 398     -32.500  23.692  25.340  1.00 45.79           O  
ATOM   1286  CB  ASP B 398     -32.592  26.697  26.104  1.00 46.80           C  
ATOM   1287  CG  ASP B 398     -32.481  27.815  27.125  1.00 48.70           C  
ATOM   1288  OD1 ASP B 398     -33.364  27.910  28.004  1.00 48.90           O  
ATOM   1289  OD2 ASP B 398     -31.511  28.599  27.052  1.00 48.62           O1-
ATOM   1290  N   SER B 399     -34.628  24.309  24.897  1.00 35.04           N  
ATOM   1291  CA  SER B 399     -34.837  23.244  23.925  1.00 34.16           C  
ATOM   1292  C   SER B 399     -35.569  23.775  22.699  1.00 33.39           C  
ATOM   1293  O   SER B 399     -36.450  24.631  22.814  1.00 32.87           O  
ATOM   1294  CB  SER B 399     -35.619  22.076  24.545  1.00 33.66           C  
ATOM   1295  OG  SER B 399     -36.905  22.481  24.974  1.00 36.06           O  
ATOM   1296  N   PHE B 400     -35.215  23.237  21.532  1.00 31.48           N  
ATOM   1297  CA  PHE B 400     -35.739  23.687  20.243  1.00 28.73           C  
ATOM   1298  C   PHE B 400     -35.278  22.698  19.174  1.00 30.78           C  
ATOM   1299  O   PHE B 400     -34.559  21.735  19.459  1.00 30.67           O  
ATOM   1300  CB  PHE B 400     -35.289  25.114  19.912  1.00 27.70           C  
ATOM   1301  CG  PHE B 400     -33.808  25.342  20.067  1.00 29.13           C  
ATOM   1302  CD1 PHE B 400     -32.919  24.942  19.076  1.00 30.23           C  
ATOM   1303  CD2 PHE B 400     -33.307  25.964  21.198  1.00 28.85           C  
ATOM   1304  CE1 PHE B 400     -31.555  25.152  19.217  1.00 32.86           C  
ATOM   1305  CE2 PHE B 400     -31.946  26.178  21.347  1.00 32.04           C  
ATOM   1306  CZ  PHE B 400     -31.068  25.770  20.355  1.00 34.64           C  
ATOM   1307  N   VAL B 401     -35.689  22.950  17.930  1.00 30.61           N  
ATOM   1308  CA  VAL B 401     -35.341  22.097  16.799  1.00 30.63           C  
ATOM   1309  C   VAL B 401     -34.725  22.951  15.698  1.00 29.27           C  
ATOM   1310  O   VAL B 401     -35.205  24.053  15.411  1.00 29.31           O  
ATOM   1311  CB  VAL B 401     -36.567  21.325  16.265  1.00 28.68           C  
ATOM   1312  CG1 VAL B 401     -36.349  20.874  14.829  1.00 26.82           C  
ATOM   1313  CG2 VAL B 401     -36.854  20.128  17.135  1.00 30.98           C  
ATOM   1314  N   ILE B 402     -33.649  22.441  15.089  1.00 29.90           N  
ATOM   1315  CA  ILE B 402     -33.036  23.046  13.911  1.00 30.48           C  
ATOM   1316  C   ILE B 402     -32.567  21.926  12.988  1.00 28.61           C  
ATOM   1317  O   ILE B 402     -32.633  20.743  13.328  1.00 28.90           O  
ATOM   1318  CB  ILE B 402     -31.849  23.963  14.284  1.00 30.86           C  
ATOM   1319  CG1 ILE B 402     -30.877  23.224  15.204  1.00 32.41           C  
ATOM   1320  CG2 ILE B 402     -32.330  25.241  14.953  1.00 28.51           C  
ATOM   1321  CD1 ILE B 402     -29.707  24.070  15.669  1.00 33.30           C  
ATOM   1322  N   ARG B 403     -32.088  22.308  11.802  1.00 34.73           N  
ATOM   1323  CA  ARG B 403     -31.490  21.340  10.890  1.00 35.03           C  
ATOM   1324  C   ARG B 403     -30.057  21.023  11.305  1.00 35.25           C  
ATOM   1325  O   ARG B 403     -29.377  21.832  11.945  1.00 35.72           O  
ATOM   1326  CB  ARG B 403     -31.538  21.811   9.434  1.00 34.44           C  
ATOM   1327  CG  ARG B 403     -31.400  23.287   9.191  1.00 38.25           C  
ATOM   1328  CD  ARG B 403     -31.429  23.586   7.696  1.00 34.09           C  
ATOM   1329  NE  ARG B 403     -30.188  23.171   7.055  1.00 42.84           N  
ATOM   1330  CZ  ARG B 403     -29.759  23.625   5.884  1.00 41.76           C  
ATOM   1331  NH1 ARG B 403     -30.474  24.519   5.216  1.00 41.04           N1+
ATOM   1332  NH2 ARG B 403     -28.613  23.184   5.384  1.00 45.92           N  
ATOM   1333  N   GLY B 404     -29.607  19.819  10.939  1.00 35.09           N  
ATOM   1334  CA  GLY B 404     -28.328  19.325  11.434  1.00 37.71           C  
ATOM   1335  C   GLY B 404     -27.160  20.242  11.122  1.00 35.96           C  
ATOM   1336  O   GLY B 404     -26.277  20.439  11.958  1.00 39.38           O  
ATOM   1337  N   ASP B 405     -27.132  20.806   9.912  1.00 39.55           N  
ATOM   1338  CA  ASP B 405     -26.067  21.723   9.513  1.00 40.98           C  
ATOM   1339  C   ASP B 405     -26.031  22.992  10.360  1.00 43.19           C  
ATOM   1340  O   ASP B 405     -25.030  23.717  10.324  1.00 41.51           O  
ATOM   1341  CB  ASP B 405     -26.196  22.077   8.031  1.00 41.03           C  
ATOM   1342  CG  ASP B 405     -25.576  21.019   7.126  1.00 51.74           C  
ATOM   1343  OD1 ASP B 405     -25.947  20.961   5.932  1.00 52.04           O  
ATOM   1344  OD2 ASP B 405     -24.727  20.236   7.617  1.00 52.63           O1-
ATOM   1345  N   GLU B 406     -27.103  23.294  11.095  1.00 39.78           N  
ATOM   1346  CA  GLU B 406     -27.183  24.497  11.918  1.00 38.77           C  
ATOM   1347  C   GLU B 406     -26.821  24.249  13.379  1.00 39.37           C  
ATOM   1348  O   GLU B 406     -26.701  25.213  14.143  1.00 37.84           O  
ATOM   1349  CB  GLU B 406     -28.585  25.105  11.835  1.00 35.44           C  
ATOM   1350  CG  GLU B 406     -28.862  25.832  10.538  1.00 35.40           C  
ATOM   1351  CD  GLU B 406     -30.317  26.222  10.404  1.00 38.87           C  
ATOM   1352  OE1 GLU B 406     -31.151  25.677  11.159  1.00 37.71           O  
ATOM   1353  OE2 GLU B 406     -30.628  27.073   9.546  1.00 41.60           O1-
ATOM   1354  N   VAL B 407     -26.651  22.986  13.783  1.00 33.26           N  
ATOM   1355  CA  VAL B 407     -26.240  22.662  15.149  1.00 36.29           C  
ATOM   1356  C   VAL B 407     -24.907  23.321  15.477  1.00 39.91           C  
ATOM   1357  O   VAL B 407     -24.649  23.683  16.633  1.00 41.47           O  
ATOM   1358  CB  VAL B 407     -26.186  21.132  15.349  1.00 36.55           C  
ATOM   1359  CG1 VAL B 407     -25.638  20.781  16.728  1.00 35.26           C  
ATOM   1360  CG2 VAL B 407     -27.575  20.519  15.149  1.00 31.54           C  
ATOM   1361  N   ARG B 408     -24.051  23.515  14.469  1.00 49.45           N  
ATOM   1362  CA  ARG B 408     -22.777  24.184  14.699  1.00 46.98           C  
ATOM   1363  C   ARG B 408     -22.953  25.615  15.186  1.00 48.92           C  
ATOM   1364  O   ARG B 408     -22.029  26.165  15.793  1.00 50.32           O  
ATOM   1365  CB  ARG B 408     -21.964  24.214  13.396  1.00 50.91           C  
ATOM   1366  CG  ARG B 408     -22.625  25.053  12.276  1.00 58.78           C  
ATOM   1367  CD  ARG B 408     -21.655  25.476  11.160  1.00 59.56           C  
ATOM   1368  NE  ARG B 408     -22.193  26.572  10.343  1.00 66.92           N  
ATOM   1369  CZ  ARG B 408     -22.121  27.864  10.660  1.00 64.14           C  
ATOM   1370  NH1 ARG B 408     -22.649  28.778   9.855  1.00 64.49           N1+
ATOM   1371  NH2 ARG B 408     -21.513  28.246  11.775  1.00 64.52           N  
ATOM   1372  N   GLN B 409     -24.111  26.229  14.937  1.00 41.66           N  
ATOM   1373  CA  GLN B 409     -24.357  27.592  15.385  1.00 39.58           C  
ATOM   1374  C   GLN B 409     -24.694  27.700  16.869  1.00 40.19           C  
ATOM   1375  O   GLN B 409     -24.677  28.815  17.405  1.00 42.18           O  
ATOM   1376  CB  GLN B 409     -25.469  28.228  14.545  1.00 39.17           C  
ATOM   1377  CG  GLN B 409     -25.132  28.289  13.064  1.00 38.34           C  
ATOM   1378  CD  GLN B 409     -26.112  29.122  12.262  1.00 37.93           C  
ATOM   1379  NE2 GLN B 409     -26.295  28.760  10.996  1.00 37.08           N  
ATOM   1380  OE1 GLN B 409     -26.690  30.085  12.768  1.00 37.31           O  
ATOM   1381  N   ILE B 410     -24.998  26.597  17.553  1.00 39.13           N  
ATOM   1382  CA  ILE B 410     -25.274  26.655  18.989  1.00 41.11           C  
ATOM   1383  C   ILE B 410     -23.923  26.476  19.676  1.00 42.49           C  
ATOM   1384  O   ILE B 410     -23.548  25.382  20.100  1.00 43.50           O  
ATOM   1385  CB  ILE B 410     -26.298  25.605  19.416  1.00 41.65           C  
ATOM   1386  CG1 ILE B 410     -27.422  25.511  18.385  1.00 33.97           C  
ATOM   1387  CG2 ILE B 410     -26.866  25.926  20.794  1.00 39.60           C  
ATOM   1388  CD1 ILE B 410     -28.164  26.813  18.173  1.00 31.86           C  
ATOM   1389  N   ALA B 411     -23.216  27.588  19.833  1.00 46.44           N  
ATOM   1390  CA  ALA B 411     -21.876  27.629  20.401  1.00 52.02           C  
ATOM   1391  C   ALA B 411     -21.500  29.094  20.598  1.00 51.44           C  
ATOM   1392  O   ALA B 411     -22.035  29.964  19.905  1.00 53.49           O  
ATOM   1393  CB  ALA B 411     -20.855  26.921  19.493  1.00 50.95           C  
ATOM   1394  N   PRO B 412     -20.590  29.389  21.526  1.00 51.47           N  
ATOM   1395  CA  PRO B 412     -20.153  30.781  21.695  1.00 50.95           C  
ATOM   1396  C   PRO B 412     -19.460  31.304  20.444  1.00 48.13           C  
ATOM   1397  O   PRO B 412     -18.698  30.593  19.789  1.00 49.98           O  
ATOM   1398  CB  PRO B 412     -19.185  30.709  22.883  1.00 53.16           C  
ATOM   1399  CG  PRO B 412     -19.541  29.443  23.595  1.00 54.66           C  
ATOM   1400  CD  PRO B 412     -19.981  28.494  22.524  1.00 52.25           C  
ATOM   1401  N   GLY B 413     -19.732  32.563  20.119  1.00 53.86           N  
ATOM   1402  CA  GLY B 413     -19.044  33.229  19.025  1.00 54.27           C  
ATOM   1403  C   GLY B 413     -19.298  32.659  17.646  1.00 54.75           C  
ATOM   1404  O   GLY B 413     -18.368  32.583  16.833  1.00 57.25           O  
ATOM   1405  N   GLN B 414     -20.530  32.254  17.359  1.00 58.49           N  
ATOM   1406  CA  GLN B 414     -20.896  31.744  16.048  1.00 51.97           C  
ATOM   1407  C   GLN B 414     -21.825  32.723  15.343  1.00 49.79           C  
ATOM   1408  O   GLN B 414     -22.564  33.475  15.984  1.00 53.19           O  
ATOM   1409  CB  GLN B 414     -21.568  30.373  16.160  1.00 52.99           C  
ATOM   1410  CG  GLN B 414     -20.637  29.272  16.644  1.00 54.70           C  
ATOM   1411  CD  GLN B 414     -19.499  29.005  15.677  1.00 59.00           C  
ATOM   1412  NE2 GLN B 414     -18.365  28.561  16.206  1.00 61.28           N  
ATOM   1413  OE1 GLN B 414     -19.636  29.200  14.467  1.00 60.52           O  
ATOM   1414  N   THR B 415     -21.764  32.723  14.014  1.00 49.19           N  
ATOM   1415  CA  THR B 415     -22.642  33.534  13.184  1.00 48.96           C  
ATOM   1416  C   THR B 415     -23.511  32.636  12.310  1.00 46.97           C  
ATOM   1417  O   THR B 415     -23.227  31.450  12.119  1.00 45.70           O  
ATOM   1418  CB  THR B 415     -21.848  34.513  12.306  1.00 51.75           C  
ATOM   1419  CG2 THR B 415     -20.680  35.102  13.085  1.00 55.47           C  
ATOM   1420  OG1 THR B 415     -21.353  33.831  11.146  1.00 50.62           O  
ATOM   1421  N   GLY B 416     -24.580  33.220  11.775  1.00 47.27           N  
ATOM   1422  CA  GLY B 416     -25.530  32.465  10.984  1.00 42.79           C  
ATOM   1423  C   GLY B 416     -26.958  32.829  11.328  1.00 43.69           C  
ATOM   1424  O   GLY B 416     -27.193  33.558  12.296  1.00 43.82           O  
ATOM   1425  N   LYS B 417     -27.911  32.354  10.550  1.00 44.33           N  
ATOM   1426  CA  LYS B 417     -29.332  32.681  10.785  1.00 41.44           C  
ATOM   1427  C   LYS B 417     -29.777  32.280  12.188  1.00 41.30           C  
ATOM   1428  O   LYS B 417     -30.481  33.023  12.781  1.00 39.88           O  
ATOM   1429  CB  LYS B 417     -30.191  31.986   9.737  1.00 39.24           C  
ATOM   1430  CG  LYS B 417     -30.009  32.503   8.333  1.00 39.17           C  
ATOM   1431  CD  LYS B 417     -30.728  33.754   8.102  1.00 39.30           C  
ATOM   1432  CE  LYS B 417     -29.982  34.658   7.167  1.00 42.41           C  
ATOM   1433  NZ  LYS B 417     -30.904  35.387   6.290  1.00 44.46           N1+
ATOM   1434  N   ILE B 418     -29.336  31.142  12.687  1.00 34.15           N  
ATOM   1435  CA  ILE B 418     -29.788  30.706  14.005  1.00 37.67           C  
ATOM   1436  C   ILE B 418     -29.118  31.525  15.102  1.00 39.32           C  
ATOM   1437  O   ILE B 418     -29.786  32.054  15.999  1.00 38.82           O  
ATOM   1438  CB  ILE B 418     -29.528  29.201  14.191  1.00 36.14           C  
ATOM   1439  CG1 ILE B 418     -30.182  28.408  13.062  1.00 36.77           C  
ATOM   1440  CG2 ILE B 418     -30.046  28.740  15.541  1.00 34.08           C  
ATOM   1441  CD1 ILE B 418     -31.669  28.667  12.915  1.00 35.25           C  
ATOM   1442  N   ALA B 419     -27.791  31.661  15.035  1.00 38.06           N  
ATOM   1443  CA  ALA B 419     -27.061  32.373  16.079  1.00 38.63           C  
ATOM   1444  C   ALA B 419     -27.431  33.849  16.128  1.00 40.12           C  
ATOM   1445  O   ALA B 419     -27.446  34.446  17.211  1.00 41.02           O  
ATOM   1446  CB  ALA B 419     -25.554  32.214  15.872  1.00 39.51           C  
ATOM   1447  N   ASP B 420     -27.742  34.450  14.982  1.00 40.48           N  
ATOM   1448  CA  ASP B 420     -27.966  35.889  14.941  1.00 42.96           C  
ATOM   1449  C   ASP B 420     -29.423  36.264  15.168  1.00 42.99           C  
ATOM   1450  O   ASP B 420     -29.703  37.298  15.785  1.00 42.78           O  
ATOM   1451  CB  ASP B 420     -27.501  36.462  13.598  1.00 43.59           C  
ATOM   1452  CG  ASP B 420     -26.039  36.178  13.314  1.00 47.96           C  
ATOM   1453  OD1 ASP B 420     -25.699  35.953  12.132  1.00 44.53           O  
ATOM   1454  OD2 ASP B 420     -25.232  36.179  14.271  1.00 48.37           O1-
ATOM   1455  N   TYR B 421     -30.365  35.454  14.684  1.00 34.69           N  
ATOM   1456  CA  TYR B 421     -31.765  35.841  14.728  1.00 35.66           C  
ATOM   1457  C   TYR B 421     -32.650  34.973  15.612  1.00 32.93           C  
ATOM   1458  O   TYR B 421     -33.756  35.410  15.948  1.00 31.96           O  
ATOM   1459  CB  TYR B 421     -32.364  35.843  13.312  1.00 34.79           C  
ATOM   1460  CG  TYR B 421     -31.732  36.824  12.345  1.00 36.39           C  
ATOM   1461  CD1 TYR B 421     -31.875  36.657  10.972  1.00 35.90           C  
ATOM   1462  CD2 TYR B 421     -31.005  37.920  12.799  1.00 37.69           C  
ATOM   1463  CE1 TYR B 421     -31.310  37.549  10.076  1.00 35.31           C  
ATOM   1464  CE2 TYR B 421     -30.433  38.819  11.910  1.00 37.08           C  
ATOM   1465  CZ  TYR B 421     -30.590  38.626  10.549  1.00 39.77           C  
ATOM   1466  OH  TYR B 421     -30.028  39.510   9.653  1.00 42.41           O  
ATOM   1467  N   ASN B 422     -32.224  33.768  15.987  1.00 35.32           N  
ATOM   1468  CA  ASN B 422     -33.116  32.882  16.728  1.00 33.87           C  
ATOM   1469  C   ASN B 422     -32.648  32.565  18.140  1.00 36.99           C  
ATOM   1470  O   ASN B 422     -33.421  32.733  19.092  1.00 34.70           O  
ATOM   1471  CB  ASN B 422     -33.318  31.590  15.926  1.00 32.69           C  
ATOM   1472  CG  ASN B 422     -33.989  31.844  14.588  1.00 33.99           C  
ATOM   1473  ND2 ASN B 422     -33.195  32.222  13.589  1.00 31.21           N  
ATOM   1474  OD1 ASN B 422     -35.208  31.719  14.458  1.00 32.01           O  
ATOM   1475  N   TYR B 423     -31.404  32.121  18.310  1.00 35.87           N  
ATOM   1476  CA  TYR B 423     -30.908  31.690  19.615  1.00 33.08           C  
ATOM   1477  C   TYR B 423     -29.416  31.973  19.681  1.00 39.57           C  
ATOM   1478  O   TYR B 423     -28.650  31.413  18.890  1.00 41.10           O  
ATOM   1479  CB  TYR B 423     -31.187  30.203  19.849  1.00 33.50           C  
ATOM   1480  CG  TYR B 423     -30.819  29.733  21.236  1.00 36.08           C  
ATOM   1481  CD1 TYR B 423     -31.678  29.936  22.309  1.00 35.78           C  
ATOM   1482  CD2 TYR B 423     -29.602  29.102  21.479  1.00 40.42           C  
ATOM   1483  CE1 TYR B 423     -31.341  29.514  23.587  1.00 40.45           C  
ATOM   1484  CE2 TYR B 423     -29.256  28.678  22.753  1.00 41.79           C  
ATOM   1485  CZ  TYR B 423     -30.130  28.886  23.803  1.00 42.12           C  
ATOM   1486  OH  TYR B 423     -29.793  28.468  25.070  1.00 39.85           O  
ATOM   1487  N   LYS B 424     -28.999  32.811  20.629  1.00 41.23           N  
ATOM   1488  CA  LYS B 424     -27.630  33.311  20.689  1.00 43.20           C  
ATOM   1489  C   LYS B 424     -27.009  32.964  22.034  1.00 46.16           C  
ATOM   1490  O   LYS B 424     -27.513  33.380  23.083  1.00 47.54           O  
ATOM   1491  CB  LYS B 424     -27.594  34.825  20.468  1.00 44.34           C  
ATOM   1492  CG  LYS B 424     -26.211  35.435  20.606  1.00 47.66           C  
ATOM   1493  CD  LYS B 424     -25.224  34.764  19.667  1.00 46.95           C  
ATOM   1494  CE  LYS B 424     -23.879  35.468  19.674  1.00 47.73           C  
ATOM   1495  NZ  LYS B 424     -22.930  34.827  18.720  1.00 49.02           N1+
ATOM   1496  N   LEU B 425     -25.906  32.219  22.000  1.00 45.35           N  
ATOM   1497  CA  LEU B 425     -25.158  31.922  23.210  1.00 46.43           C  
ATOM   1498  C   LEU B 425     -24.082  32.980  23.438  1.00 49.56           C  
ATOM   1499  O   LEU B 425     -23.524  33.523  22.478  1.00 51.47           O  
ATOM   1500  CB  LEU B 425     -24.508  30.545  23.111  1.00 46.32           C  
ATOM   1501  CG  LEU B 425     -25.431  29.348  23.335  1.00 46.79           C  
ATOM   1502  CD1 LEU B 425     -24.699  28.046  23.047  1.00 47.72           C  
ATOM   1503  CD2 LEU B 425     -25.976  29.359  24.755  1.00 47.47           C  
ATOM   1504  N   PRO B 426     -23.773  33.295  24.692  1.00 52.35           N  
ATOM   1505  CA  PRO B 426     -22.776  34.330  24.977  1.00 58.42           C  
ATOM   1506  C   PRO B 426     -21.358  33.831  24.723  1.00 59.60           C  
ATOM   1507  O   PRO B 426     -21.097  32.634  24.596  1.00 58.32           O  
ATOM   1508  CB  PRO B 426     -23.002  34.633  26.463  1.00 55.92           C  
ATOM   1509  CG  PRO B 426     -23.533  33.359  27.016  1.00 52.79           C  
ATOM   1510  CD  PRO B 426     -24.370  32.748  25.924  1.00 52.26           C  
ATOM   1511  N   ASP B 427     -20.430  34.793  24.656  1.00 65.45           N  
ATOM   1512  CA  ASP B 427     -19.022  34.457  24.459  1.00 69.13           C  
ATOM   1513  C   ASP B 427     -18.463  33.677  25.642  1.00 68.70           C  
ATOM   1514  O   ASP B 427     -17.631  32.780  25.459  1.00 69.87           O  
ATOM   1515  CB  ASP B 427     -18.203  35.729  24.233  1.00 67.77           C  
ATOM   1516  CG  ASP B 427     -18.426  36.330  22.859  1.00 69.98           C  
ATOM   1517  OD1 ASP B 427     -19.056  35.664  22.012  1.00 70.23           O  
ATOM   1518  OD2 ASP B 427     -17.968  37.469  22.627  1.00 70.99           O1-
ATOM   1519  N   ASP B 428     -18.924  33.985  26.853  1.00 63.34           N  
ATOM   1520  CA  ASP B 428     -18.434  33.374  28.081  1.00 66.60           C  
ATOM   1521  C   ASP B 428     -19.369  32.283  28.586  1.00 68.63           C  
ATOM   1522  O   ASP B 428     -19.517  32.103  29.800  1.00 72.08           O  
ATOM   1523  CB  ASP B 428     -18.236  34.443  29.156  1.00 70.33           C  
ATOM   1524  CG  ASP B 428     -19.499  35.243  29.424  1.00 72.63           C  
ATOM   1525  OD1 ASP B 428     -20.473  35.102  28.654  1.00 71.79           O  
ATOM   1526  OD2 ASP B 428     -19.521  36.016  30.406  1.00 75.46           O1-
ATOM   1527  N   PHE B 429     -20.020  31.567  27.672  1.00 63.99           N  
ATOM   1528  CA  PHE B 429     -21.052  30.615  28.053  1.00 61.68           C  
ATOM   1529  C   PHE B 429     -20.463  29.500  28.910  1.00 62.53           C  
ATOM   1530  O   PHE B 429     -19.435  28.909  28.566  1.00 61.70           O  
ATOM   1531  CB  PHE B 429     -21.697  30.050  26.783  1.00 57.10           C  
ATOM   1532  CG  PHE B 429     -22.599  28.871  27.013  1.00 55.26           C  
ATOM   1533  CD1 PHE B 429     -23.750  28.995  27.773  1.00 53.99           C  
ATOM   1534  CD2 PHE B 429     -22.312  27.643  26.437  1.00 55.86           C  
ATOM   1535  CE1 PHE B 429     -24.585  27.911  27.972  1.00 52.79           C  
ATOM   1536  CE2 PHE B 429     -23.143  26.556  26.632  1.00 54.51           C  
ATOM   1537  CZ  PHE B 429     -24.281  26.691  27.399  1.00 53.61           C  
ATOM   1538  N   THR B 430     -21.111  29.235  30.043  1.00 65.86           N  
ATOM   1539  CA  THR B 430     -20.766  28.126  30.930  1.00 72.20           C  
ATOM   1540  C   THR B 430     -21.940  27.150  30.960  1.00 71.11           C  
ATOM   1541  O   THR B 430     -22.976  27.433  31.573  1.00 67.01           O  
ATOM   1542  CB  THR B 430     -20.390  28.623  32.330  1.00 71.35           C  
ATOM   1543  CG2 THR B 430     -21.354  29.699  32.823  1.00 72.30           C  
ATOM   1544  OG1 THR B 430     -20.371  27.521  33.245  1.00 73.23           O  
ATOM   1545  N   GLY B 431     -21.791  26.016  30.287  1.00 57.81           N  
ATOM   1546  CA  GLY B 431     -22.895  25.089  30.151  1.00 54.08           C  
ATOM   1547  C   GLY B 431     -22.607  24.071  29.067  1.00 56.46           C  
ATOM   1548  O   GLY B 431     -21.472  23.934  28.605  1.00 56.69           O  
ATOM   1549  N   CYS B 432     -23.659  23.353  28.673  1.00 64.93           N  
ATOM   1550  CA  CYS B 432     -23.525  22.280  27.700  1.00 62.93           C  
ATOM   1551  C   CYS B 432     -24.597  22.390  26.624  1.00 60.32           C  
ATOM   1552  O   CYS B 432     -25.727  22.820  26.877  1.00 57.74           O  
ATOM   1553  CB  CYS B 432     -23.615  20.899  28.369  1.00 65.05           C  
ATOM   1554  SG  CYS B 432     -22.489  20.659  29.760  1.00 73.23           S  
ATOM   1555  N   VAL B 433     -24.218  21.985  25.414  1.00 49.93           N  
ATOM   1556  CA  VAL B 433     -25.118  21.893  24.273  1.00 43.47           C  
ATOM   1557  C   VAL B 433     -25.264  20.422  23.918  1.00 43.52           C  
ATOM   1558  O   VAL B 433     -24.263  19.724  23.718  1.00 43.93           O  
ATOM   1559  CB  VAL B 433     -24.591  22.705  23.078  1.00 41.33           C  
ATOM   1560  CG1 VAL B 433     -25.551  22.608  21.904  1.00 36.59           C  
ATOM   1561  CG2 VAL B 433     -24.375  24.159  23.486  1.00 39.90           C  
ATOM   1562  N   ILE B 434     -26.506  19.951  23.840  1.00 42.15           N  
ATOM   1563  CA  ILE B 434     -26.806  18.554  23.558  1.00 40.85           C  
ATOM   1564  C   ILE B 434     -27.732  18.504  22.352  1.00 40.34           C  
ATOM   1565  O   ILE B 434     -28.693  19.276  22.274  1.00 39.88           O  
ATOM   1566  CB  ILE B 434     -27.453  17.858  24.770  1.00 42.23           C  
ATOM   1567  CG1 ILE B 434     -26.620  18.102  26.029  1.00 45.77           C  
ATOM   1568  CG2 ILE B 434     -27.607  16.374  24.514  1.00 41.90           C  
ATOM   1569  CD1 ILE B 434     -27.346  17.786  27.317  1.00 47.19           C  
ATOM   1570  N   ALA B 435     -27.444  17.605  21.412  1.00 38.75           N  
ATOM   1571  CA  ALA B 435     -28.275  17.486  20.223  1.00 37.17           C  
ATOM   1572  C   ALA B 435     -28.310  16.037  19.760  1.00 38.98           C  
ATOM   1573  O   ALA B 435     -27.348  15.286  19.942  1.00 40.74           O  
ATOM   1574  CB  ALA B 435     -27.775  18.395  19.094  1.00 35.27           C  
ATOM   1575  N   TRP B 436     -29.435  15.653  19.162  1.00 38.53           N  
ATOM   1576  CA  TRP B 436     -29.570  14.342  18.547  1.00 38.12           C  
ATOM   1577  C   TRP B 436     -30.489  14.451  17.340  1.00 36.32           C  
ATOM   1578  O   TRP B 436     -31.350  15.333  17.272  1.00 35.98           O  
ATOM   1579  CB  TRP B 436     -30.101  13.291  19.533  1.00 36.28           C  
ATOM   1580  CG  TRP B 436     -31.466  13.572  20.096  1.00 38.93           C  
ATOM   1581  CD1 TRP B 436     -32.648  12.988  19.723  1.00 34.53           C  
ATOM   1582  CD2 TRP B 436     -31.788  14.488  21.151  1.00 36.00           C  
ATOM   1583  CE2 TRP B 436     -33.181  14.412  21.360  1.00 35.40           C  
ATOM   1584  CE3 TRP B 436     -31.035  15.367  21.937  1.00 35.14           C  
ATOM   1585  NE1 TRP B 436     -33.681  13.492  20.474  1.00 35.80           N  
ATOM   1586  CZ2 TRP B 436     -33.835  15.182  22.320  1.00 35.40           C  
ATOM   1587  CZ3 TRP B 436     -31.687  16.131  22.890  1.00 38.02           C  
ATOM   1588  CH2 TRP B 436     -33.073  16.035  23.071  1.00 37.85           C  
ATOM   1589  N   ASN B 437     -30.286  13.551  16.382  1.00 37.59           N  
ATOM   1590  CA  ASN B 437     -31.099  13.536  15.176  1.00 36.79           C  
ATOM   1591  C   ASN B 437     -32.507  13.058  15.509  1.00 36.54           C  
ATOM   1592  O   ASN B 437     -32.685  12.006  16.129  1.00 35.16           O  
ATOM   1593  CB  ASN B 437     -30.456  12.630  14.123  1.00 35.93           C  
ATOM   1594  CG  ASN B 437     -31.255  12.564  12.834  1.00 33.45           C  
ATOM   1595  ND2 ASN B 437     -30.699  13.118  11.764  1.00 32.12           N  
ATOM   1596  OD1 ASN B 437     -32.350  12.008  12.797  1.00 36.23           O  
ATOM   1597  N   SER B 438     -33.512  13.826  15.085  1.00 36.54           N  
ATOM   1598  CA  SER B 438     -34.904  13.490  15.355  1.00 38.89           C  
ATOM   1599  C   SER B 438     -35.692  13.281  14.067  1.00 38.29           C  
ATOM   1600  O   SER B 438     -36.887  13.577  14.008  1.00 38.18           O  
ATOM   1601  CB  SER B 438     -35.561  14.565  16.217  1.00 33.27           C  
ATOM   1602  OG  SER B 438     -35.483  15.836  15.594  1.00 35.77           O  
ATOM   1603  N   ASN B 439     -35.028  12.765  13.029  1.00 42.49           N  
ATOM   1604  CA  ASN B 439     -35.699  12.520  11.756  1.00 41.46           C  
ATOM   1605  C   ASN B 439     -36.871  11.560  11.907  1.00 39.91           C  
ATOM   1606  O   ASN B 439     -37.856  11.662  11.166  1.00 40.65           O  
ATOM   1607  CB  ASN B 439     -34.692  11.969  10.745  1.00 39.85           C  
ATOM   1608  CG  ASN B 439     -35.153  12.121   9.310  1.00 39.88           C  
ATOM   1609  ND2 ASN B 439     -34.898  11.101   8.502  1.00 40.11           N  
ATOM   1610  OD1 ASN B 439     -35.727  13.141   8.930  1.00 39.14           O  
ATOM   1611  N   ASN B 440     -36.784  10.620  12.853  1.00 46.95           N  
ATOM   1612  CA  ASN B 440     -37.866   9.660  13.051  1.00 50.35           C  
ATOM   1613  C   ASN B 440     -39.118  10.312  13.629  1.00 49.71           C  
ATOM   1614  O   ASN B 440     -40.225   9.802  13.427  1.00 53.33           O  
ATOM   1615  CB  ASN B 440     -37.396   8.524  13.960  1.00 50.95           C  
ATOM   1616  CG  ASN B 440     -36.965   9.013  15.334  1.00 56.51           C  
ATOM   1617  ND2 ASN B 440     -37.391   8.305  16.374  1.00 59.14           N  
ATOM   1618  OD1 ASN B 440     -36.257  10.015  15.459  1.00 56.37           O  
ATOM   1619  N   LEU B 441     -38.971  11.429  14.340  1.00 45.47           N  
ATOM   1620  CA  LEU B 441     -40.091  12.091  15.002  1.00 43.00           C  
ATOM   1621  C   LEU B 441     -40.559  13.357  14.305  1.00 43.26           C  
ATOM   1622  O   LEU B 441     -41.767  13.592  14.213  1.00 45.12           O  
ATOM   1623  CB  LEU B 441     -39.721  12.445  16.449  1.00 40.13           C  
ATOM   1624  CG  LEU B 441     -39.210  11.346  17.381  1.00 45.38           C  
ATOM   1625  CD1 LEU B 441     -38.713  11.963  18.681  1.00 43.00           C  
ATOM   1626  CD2 LEU B 441     -40.293  10.313  17.651  1.00 40.95           C  
ATOM   1627  N   ASP B 442     -39.638  14.187  13.818  1.00 39.27           N  
ATOM   1628  CA  ASP B 442     -39.982  15.521  13.351  1.00 35.94           C  
ATOM   1629  C   ASP B 442     -40.039  15.643  11.835  1.00 33.86           C  
ATOM   1630  O   ASP B 442     -40.275  16.741  11.327  1.00 33.57           O  
ATOM   1631  CB  ASP B 442     -38.991  16.534  13.920  1.00 33.57           C  
ATOM   1632  CG  ASP B 442     -39.072  16.632  15.430  1.00 34.77           C  
ATOM   1633  OD1 ASP B 442     -40.201  16.703  15.957  1.00 37.80           O  
ATOM   1634  OD2 ASP B 442     -38.013  16.634  16.091  1.00 37.01           O1-
ATOM   1635  N   SER B 443     -39.836  14.555  11.103  1.00 38.26           N  
ATOM   1636  CA  SER B 443     -40.050  14.537   9.667  1.00 39.65           C  
ATOM   1637  C   SER B 443     -41.335  13.789   9.344  1.00 41.67           C  
ATOM   1638  O   SER B 443     -41.814  12.955  10.117  1.00 41.94           O  
ATOM   1639  CB  SER B 443     -38.873  13.899   8.921  1.00 36.97           C  
ATOM   1640  OG  SER B 443     -37.700  14.674   9.075  1.00 41.29           O  
ATOM   1641  N   LYS B 444     -41.882  14.100   8.175  1.00 35.62           N  
ATOM   1642  CA  LYS B 444     -43.126  13.506   7.722  1.00 40.38           C  
ATOM   1643  C   LYS B 444     -43.121  13.517   6.202  1.00 40.64           C  
ATOM   1644  O   LYS B 444     -42.643  14.474   5.585  1.00 41.41           O  
ATOM   1645  CB  LYS B 444     -44.328  14.275   8.291  1.00 41.95           C  
ATOM   1646  CG  LYS B 444     -45.687  13.872   7.752  1.00 44.04           C  
ATOM   1647  CD  LYS B 444     -46.793  14.726   8.368  1.00 44.58           C  
ATOM   1648  CE  LYS B 444     -46.518  16.216   8.212  1.00 41.51           C  
ATOM   1649  NZ  LYS B 444     -47.751  16.988   7.875  1.00 37.47           N1+
ATOM   1650  N   VAL B 445     -43.632  12.440   5.605  1.00 40.13           N  
ATOM   1651  CA  VAL B 445     -43.721  12.381   4.152  1.00 43.44           C  
ATOM   1652  C   VAL B 445     -44.687  13.453   3.676  1.00 42.56           C  
ATOM   1653  O   VAL B 445     -45.791  13.604   4.212  1.00 41.89           O  
ATOM   1654  CB  VAL B 445     -44.145  10.978   3.696  1.00 44.63           C  
ATOM   1655  CG1 VAL B 445     -44.181  10.908   2.175  1.00 44.52           C  
ATOM   1656  CG2 VAL B 445     -43.189   9.934   4.263  1.00 44.26           C  
ATOM   1657  N   GLY B 446     -44.263  14.228   2.681  1.00 48.52           N  
ATOM   1658  CA  GLY B 446     -44.963  15.428   2.294  1.00 45.07           C  
ATOM   1659  C   GLY B 446     -44.487  16.676   3.001  1.00 46.65           C  
ATOM   1660  O   GLY B 446     -44.750  17.786   2.523  1.00 43.59           O  
ATOM   1661  N   GLY B 447     -43.798  16.523   4.128  1.00 38.20           N  
ATOM   1662  CA  GLY B 447     -43.180  17.643   4.802  1.00 35.91           C  
ATOM   1663  C   GLY B 447     -43.831  17.990   6.121  1.00 36.19           C  
ATOM   1664  O   GLY B 447     -45.054  18.134   6.208  1.00 34.30           O  
ATOM   1665  N   ASN B 448     -43.015  18.142   7.155  1.00 30.93           N  
ATOM   1666  CA  ASN B 448     -43.471  18.637   8.442  1.00 29.52           C  
ATOM   1667  C   ASN B 448     -43.082  20.104   8.520  1.00 28.70           C  
ATOM   1668  O   ASN B 448     -41.896  20.438   8.472  1.00 27.35           O  
ATOM   1669  CB  ASN B 448     -42.857  17.842   9.595  1.00 30.82           C  
ATOM   1670  CG  ASN B 448     -43.281  18.368  10.957  1.00 28.76           C  
ATOM   1671  ND2 ASN B 448     -42.498  18.058  11.984  1.00 33.56           N  
ATOM   1672  OD1 ASN B 448     -44.302  19.040  11.083  1.00 29.76           O  
ATOM   1673  N   TYR B 449     -44.084  20.977   8.611  1.00 32.14           N  
ATOM   1674  CA  TYR B 449     -43.867  22.416   8.621  1.00 30.31           C  
ATOM   1675  C   TYR B 449     -44.136  23.024   9.989  1.00 31.15           C  
ATOM   1676  O   TYR B 449     -44.289  24.244  10.106  1.00 32.29           O  
ATOM   1677  CB  TYR B 449     -44.737  23.073   7.549  1.00 31.41           C  
ATOM   1678  CG  TYR B 449     -44.367  22.624   6.154  1.00 33.41           C  
ATOM   1679  CD1 TYR B 449     -44.959  21.504   5.581  1.00 32.49           C  
ATOM   1680  CD2 TYR B 449     -43.401  23.304   5.420  1.00 32.96           C  
ATOM   1681  CE1 TYR B 449     -44.604  21.081   4.309  1.00 35.25           C  
ATOM   1682  CE2 TYR B 449     -43.044  22.895   4.149  1.00 33.44           C  
ATOM   1683  CZ  TYR B 449     -43.646  21.784   3.598  1.00 37.92           C  
ATOM   1684  OH  TYR B 449     -43.284  21.380   2.334  1.00 40.02           O  
ATOM   1685  N   ASN B 450     -44.182  22.191  11.032  1.00 31.62           N  
ATOM   1686  CA  ASN B 450     -44.470  22.684  12.373  1.00 31.26           C  
ATOM   1687  C   ASN B 450     -43.379  23.612  12.891  1.00 30.11           C  
ATOM   1688  O   ASN B 450     -43.665  24.520  13.679  1.00 30.94           O  
ATOM   1689  CB  ASN B 450     -44.653  21.503  13.327  1.00 30.91           C  
ATOM   1690  CG  ASN B 450     -44.751  21.933  14.776  1.00 31.53           C  
ATOM   1691  ND2 ASN B 450     -43.650  21.813  15.507  1.00 29.91           N  
ATOM   1692  OD1 ASN B 450     -45.806  22.373  15.230  1.00 30.27           O  
ATOM   1693  N   TYR B 451     -42.139  23.418  12.451  1.00 27.76           N  
ATOM   1694  CA  TYR B 451     -40.986  24.102  13.022  1.00 28.70           C  
ATOM   1695  C   TYR B 451     -40.588  25.297  12.164  1.00 28.05           C  
ATOM   1696  O   TYR B 451     -40.424  25.170  10.946  1.00 27.03           O  
ATOM   1697  CB  TYR B 451     -39.816  23.131  13.170  1.00 28.99           C  
ATOM   1698  CG  TYR B 451     -40.073  22.069  14.209  1.00 28.28           C  
ATOM   1699  CD1 TYR B 451     -40.470  20.788  13.841  1.00 28.80           C  
ATOM   1700  CD2 TYR B 451     -39.939  22.352  15.561  1.00 29.54           C  
ATOM   1701  CE1 TYR B 451     -40.712  19.816  14.794  1.00 28.96           C  
ATOM   1702  CE2 TYR B 451     -40.178  21.390  16.520  1.00 28.20           C  
ATOM   1703  CZ  TYR B 451     -40.566  20.126  16.133  1.00 29.77           C  
ATOM   1704  OH  TYR B 451     -40.800  19.171  17.094  1.00 30.43           O  
ATOM   1705  N   LEU B 452     -40.442  26.452  12.805  1.00 27.97           N  
ATOM   1706  CA  LEU B 452     -40.092  27.689  12.130  1.00 28.66           C  
ATOM   1707  C   LEU B 452     -38.772  28.228  12.663  1.00 31.62           C  
ATOM   1708  O   LEU B 452     -38.283  27.818  13.720  1.00 31.24           O  
ATOM   1709  CB  LEU B 452     -41.182  28.758  12.299  1.00 30.69           C  
ATOM   1710  CG  LEU B 452     -42.647  28.338  12.171  1.00 33.11           C  
ATOM   1711  CD1 LEU B 452     -43.556  29.560  12.264  1.00 32.88           C  
ATOM   1712  CD2 LEU B 452     -42.888  27.588  10.874  1.00 30.24           C  
ATOM   1713  N   TYR B 453     -38.210  29.171  11.909  1.00 31.12           N  
ATOM   1714  CA  TYR B 453     -37.035  29.923  12.319  1.00 30.68           C  
ATOM   1715  C   TYR B 453     -37.155  31.322  11.740  1.00 31.91           C  
ATOM   1716  O   TYR B 453     -37.834  31.531  10.731  1.00 29.96           O  
ATOM   1717  CB  TYR B 453     -35.733  29.260  11.850  1.00 32.94           C  
ATOM   1718  CG  TYR B 453     -35.604  29.173  10.346  1.00 33.13           C  
ATOM   1719  CD1 TYR B 453     -34.966  30.176   9.623  1.00 32.00           C  
ATOM   1720  CD2 TYR B 453     -36.122  28.092   9.649  1.00 33.63           C  
ATOM   1721  CE1 TYR B 453     -34.850  30.103   8.252  1.00 34.40           C  
ATOM   1722  CE2 TYR B 453     -36.012  28.010   8.275  1.00 34.74           C  
ATOM   1723  CZ  TYR B 453     -35.374  29.017   7.582  1.00 37.01           C  
ATOM   1724  OH  TYR B 453     -35.264  28.938   6.215  1.00 38.52           O  
ATOM   1725  N   ARG B 454     -36.496  32.279  12.388  1.00 31.06           N  
ATOM   1726  CA  ARG B 454     -36.528  33.660  11.924  1.00 32.24           C  
ATOM   1727  C   ARG B 454     -35.492  33.848  10.821  1.00 32.62           C  
ATOM   1728  O   ARG B 454     -34.300  33.605  11.033  1.00 31.45           O  
ATOM   1729  CB  ARG B 454     -36.277  34.625  13.081  1.00 29.68           C  
ATOM   1730  CG  ARG B 454     -36.500  36.081  12.699  1.00 33.39           C  
ATOM   1731  CD  ARG B 454     -36.463  37.021  13.900  1.00 36.55           C  
ATOM   1732  NE  ARG B 454     -37.494  36.714  14.889  1.00 35.77           N  
ATOM   1733  CZ  ARG B 454     -38.781  37.026  14.756  1.00 37.16           C  
ATOM   1734  NH1 ARG B 454     -39.211  37.655  13.667  1.00 34.09           N1+
ATOM   1735  NH2 ARG B 454     -39.641  36.704  15.716  1.00 35.89           N  
ATOM   1736  N   LEU B 455     -35.952  34.257   9.638  1.00 32.05           N  
ATOM   1737  CA  LEU B 455     -35.066  34.466   8.499  1.00 35.31           C  
ATOM   1738  C   LEU B 455     -34.538  35.894   8.400  1.00 36.27           C  
ATOM   1739  O   LEU B 455     -33.427  36.101   7.895  1.00 34.40           O  
ATOM   1740  CB  LEU B 455     -35.796  34.085   7.207  1.00 32.71           C  
ATOM   1741  CG  LEU B 455     -35.025  34.186   5.892  1.00 35.93           C  
ATOM   1742  CD1 LEU B 455     -33.918  33.153   5.889  1.00 37.18           C  
ATOM   1743  CD2 LEU B 455     -35.966  33.961   4.717  1.00 35.85           C  
ATOM   1744  N   PHE B 456     -35.298  36.880   8.877  1.00 35.04           N  
ATOM   1745  CA  PHE B 456     -34.896  38.277   8.802  1.00 36.93           C  
ATOM   1746  C   PHE B 456     -35.062  38.955  10.155  1.00 38.57           C  
ATOM   1747  O   PHE B 456     -35.963  38.623  10.931  1.00 38.40           O  
ATOM   1748  CB  PHE B 456     -35.711  39.050   7.753  1.00 37.58           C  
ATOM   1749  CG  PHE B 456     -35.679  38.441   6.376  1.00 38.34           C  
ATOM   1750  CD1 PHE B 456     -34.496  38.371   5.657  1.00 37.49           C  
ATOM   1751  CD2 PHE B 456     -36.842  37.960   5.791  1.00 35.72           C  
ATOM   1752  CE1 PHE B 456     -34.469  37.820   4.386  1.00 39.11           C  
ATOM   1753  CE2 PHE B 456     -36.822  37.409   4.521  1.00 37.31           C  
ATOM   1754  CZ  PHE B 456     -35.635  37.341   3.816  1.00 39.09           C  
ATOM   1755  N   ARG B 457     -34.198  39.934  10.414  1.00 40.27           N  
ATOM   1756  CA  ARG B 457     -34.287  40.758  11.610  1.00 40.27           C  
ATOM   1757  C   ARG B 457     -33.448  42.009  11.394  1.00 41.66           C  
ATOM   1758  O   ARG B 457     -32.451  41.980  10.669  1.00 42.92           O  
ATOM   1759  CB  ARG B 457     -33.819  39.998  12.856  1.00 39.08           C  
ATOM   1760  CG  ARG B 457     -34.433  40.503  14.148  1.00 39.60           C  
ATOM   1761  CD  ARG B 457     -33.944  39.705  15.344  1.00 39.72           C  
ATOM   1762  NE  ARG B 457     -34.604  40.129  16.574  1.00 42.80           N  
ATOM   1763  CZ  ARG B 457     -34.083  40.987  17.446  1.00 46.67           C  
ATOM   1764  NH1 ARG B 457     -32.884  41.511  17.231  1.00 47.55           N1+
ATOM   1765  NH2 ARG B 457     -34.759  41.318  18.539  1.00 48.28           N  
ATOM   1766  N   LYS B 458     -33.874  43.114  12.016  1.00 47.55           N  
ATOM   1767  CA  LYS B 458     -33.147  44.370  11.847  1.00 49.54           C  
ATOM   1768  C   LYS B 458     -31.760  44.324  12.480  1.00 49.95           C  
ATOM   1769  O   LYS B 458     -30.866  45.063  12.056  1.00 51.21           O  
ATOM   1770  CB  LYS B 458     -33.943  45.530  12.445  1.00 45.96           C  
ATOM   1771  CG  LYS B 458     -35.284  45.790  11.788  1.00 50.86           C  
ATOM   1772  CD  LYS B 458     -35.698  47.245  11.969  1.00 53.61           C  
ATOM   1773  CE  LYS B 458     -37.027  47.368  12.700  1.00 53.01           C  
ATOM   1774  NZ  LYS B 458     -38.167  47.601  11.763  1.00 57.34           N1+
ATOM   1775  N   SER B 459     -31.558  43.477  13.485  1.00 45.30           N  
ATOM   1776  CA  SER B 459     -30.276  43.403  14.171  1.00 46.50           C  
ATOM   1777  C   SER B 459     -30.110  42.006  14.752  1.00 47.98           C  
ATOM   1778  O   SER B 459     -31.021  41.175  14.697  1.00 47.84           O  
ATOM   1779  CB  SER B 459     -30.166  44.478  15.258  1.00 49.27           C  
ATOM   1780  OG  SER B 459     -30.714  44.023  16.482  1.00 50.27           O  
ATOM   1781  N   ASN B 460     -28.935  41.757  15.323  1.00 48.33           N  
ATOM   1782  CA  ASN B 460     -28.636  40.469  15.925  1.00 47.86           C  
ATOM   1783  C   ASN B 460     -29.182  40.390  17.349  1.00 49.66           C  
ATOM   1784  O   ASN B 460     -29.432  41.401  18.011  1.00 51.97           O  
ATOM   1785  CB  ASN B 460     -27.128  40.212  15.925  1.00 51.58           C  
ATOM   1786  CG  ASN B 460     -26.588  39.918  14.537  1.00 50.05           C  
ATOM   1787  ND2 ASN B 460     -25.331  39.495  14.466  1.00 49.24           N  
ATOM   1788  OD1 ASN B 460     -27.293  40.076  13.539  1.00 47.72           O  
ATOM   1789  N   LEU B 461     -29.352  39.158  17.816  1.00 50.91           N  
ATOM   1790  CA  LEU B 461     -29.906  38.890  19.135  1.00 48.78           C  
ATOM   1791  C   LEU B 461     -28.842  39.040  20.216  1.00 52.99           C  
ATOM   1792  O   LEU B 461     -27.690  38.634  20.033  1.00 53.60           O  
ATOM   1793  CB  LEU B 461     -30.488  37.475  19.188  1.00 46.44           C  
ATOM   1794  CG  LEU B 461     -31.915  37.233  18.699  1.00 47.16           C  
ATOM   1795  CD1 LEU B 461     -32.322  35.807  19.006  1.00 45.75           C  
ATOM   1796  CD2 LEU B 461     -32.887  38.211  19.337  1.00 49.62           C  
ATOM   1797  N   LYS B 462     -29.231  39.634  21.344  1.00 54.41           N  
ATOM   1798  CA  LYS B 462     -28.386  39.573  22.521  1.00 55.01           C  
ATOM   1799  C   LYS B 462     -28.366  38.134  23.025  1.00 54.52           C  
ATOM   1800  O   LYS B 462     -29.271  37.353  22.721  1.00 53.57           O  
ATOM   1801  CB  LYS B 462     -28.914  40.489  23.625  1.00 59.27           C  
ATOM   1802  CG  LYS B 462     -28.967  41.972  23.293  1.00 61.40           C  
ATOM   1803  CD  LYS B 462     -30.138  42.643  24.020  1.00 65.24           C  
ATOM   1804  CE  LYS B 462     -30.030  42.487  25.537  1.00 67.39           C  
ATOM   1805  NZ  LYS B 462     -31.365  42.431  26.205  1.00 66.19           N1+
ATOM   1806  N   PRO B 463     -27.333  37.746  23.771  1.00 55.62           N  
ATOM   1807  CA  PRO B 463     -27.297  36.375  24.298  1.00 53.58           C  
ATOM   1808  C   PRO B 463     -28.533  36.073  25.137  1.00 52.37           C  
ATOM   1809  O   PRO B 463     -28.960  36.884  25.963  1.00 54.57           O  
ATOM   1810  CB  PRO B 463     -26.015  36.354  25.136  1.00 54.20           C  
ATOM   1811  CG  PRO B 463     -25.136  37.365  24.477  1.00 53.67           C  
ATOM   1812  CD  PRO B 463     -26.059  38.455  23.987  1.00 54.65           C  
ATOM   1813  N   PHE B 464     -29.114  34.897  24.898  1.00 45.31           N  
ATOM   1814  CA  PHE B 464     -30.298  34.402  25.599  1.00 44.75           C  
ATOM   1815  C   PHE B 464     -31.529  35.277  25.375  1.00 44.88           C  
ATOM   1816  O   PHE B 464     -32.464  35.258  26.182  1.00 46.39           O  
ATOM   1817  CB  PHE B 464     -30.024  34.234  27.096  1.00 44.52           C  
ATOM   1818  CG  PHE B 464     -29.048  33.141  27.404  1.00 44.69           C  
ATOM   1819  CD1 PHE B 464     -27.882  33.409  28.099  1.00 45.63           C  
ATOM   1820  CD2 PHE B 464     -29.291  31.845  26.985  1.00 43.04           C  
ATOM   1821  CE1 PHE B 464     -26.980  32.399  28.379  1.00 45.43           C  
ATOM   1822  CE2 PHE B 464     -28.394  30.832  27.261  1.00 44.89           C  
ATOM   1823  CZ  PHE B 464     -27.236  31.110  27.960  1.00 43.61           C  
ATOM   1824  N   GLU B 465     -31.557  36.040  24.288  1.00 47.53           N  
ATOM   1825  CA  GLU B 465     -32.738  36.802  23.917  1.00 48.27           C  
ATOM   1826  C   GLU B 465     -33.706  35.933  23.114  1.00 46.41           C  
ATOM   1827  O   GLU B 465     -33.324  34.941  22.489  1.00 44.17           O  
ATOM   1828  CB  GLU B 465     -32.339  38.039  23.109  1.00 48.47           C  
ATOM   1829  CG  GLU B 465     -33.395  39.123  23.055  1.00 52.00           C  
ATOM   1830  CD  GLU B 465     -32.943  40.339  22.275  1.00 54.78           C  
ATOM   1831  OE1 GLU B 465     -31.733  40.447  21.978  1.00 55.87           O  
ATOM   1832  OE2 GLU B 465     -33.802  41.184  21.952  1.00 56.27           O1-
ATOM   1833  N   ARG B 466     -34.970  36.351  23.100  1.00 45.18           N  
ATOM   1834  CA  ARG B 466     -36.032  35.609  22.429  1.00 44.81           C  
ATOM   1835  C   ARG B 466     -36.964  36.598  21.750  1.00 46.36           C  
ATOM   1836  O   ARG B 466     -37.571  37.441  22.417  1.00 48.38           O  
ATOM   1837  CB  ARG B 466     -36.824  34.712  23.389  1.00 42.60           C  
ATOM   1838  CG  ARG B 466     -37.901  33.917  22.655  1.00 43.23           C  
ATOM   1839  CD  ARG B 466     -38.874  33.202  23.578  1.00 43.84           C  
ATOM   1840  NE  ARG B 466     -38.213  32.240  24.449  1.00 46.13           N  
ATOM   1841  CZ  ARG B 466     -38.175  32.346  25.772  1.00 52.91           C  
ATOM   1842  NH1 ARG B 466     -38.760  33.377  26.373  1.00 52.54           N1+
ATOM   1843  NH2 ARG B 466     -37.553  31.423  26.495  1.00 48.61           N  
ATOM   1844  N   ASP B 467     -37.048  36.513  20.427  1.00 43.07           N  
ATOM   1845  CA  ASP B 467     -37.918  37.367  19.626  1.00 41.13           C  
ATOM   1846  C   ASP B 467     -38.980  36.476  18.990  1.00 40.11           C  
ATOM   1847  O   ASP B 467     -38.669  35.630  18.145  1.00 39.23           O  
ATOM   1848  CB  ASP B 467     -37.123  38.122  18.562  1.00 40.89           C  
ATOM   1849  CG  ASP B 467     -37.953  39.183  17.854  1.00 46.33           C  
ATOM   1850  OD1 ASP B 467     -37.348  40.074  17.221  1.00 48.45           O  
ATOM   1851  OD2 ASP B 467     -39.203  39.129  17.924  1.00 42.97           O1-
ATOM   1852  N   ILE B 468     -40.230  36.663  19.403  1.00 39.99           N  
ATOM   1853  CA  ILE B 468     -41.351  35.887  18.900  1.00 39.11           C  
ATOM   1854  C   ILE B 468     -42.266  36.755  18.042  1.00 39.77           C  
ATOM   1855  O   ILE B 468     -43.402  36.369  17.747  1.00 43.02           O  
ATOM   1856  CB  ILE B 468     -42.130  35.207  20.039  1.00 39.14           C  
ATOM   1857  CG1 ILE B 468     -42.856  36.239  20.910  1.00 42.61           C  
ATOM   1858  CG2 ILE B 468     -41.196  34.351  20.886  1.00 37.80           C  
ATOM   1859  CD1 ILE B 468     -43.948  35.646  21.782  1.00 40.24           C  
ATOM   1860  N   SER B 469     -41.775  37.917  17.625  1.00 40.76           N  
ATOM   1861  CA  SER B 469     -42.573  38.868  16.870  1.00 44.12           C  
ATOM   1862  C   SER B 469     -42.941  38.329  15.490  1.00 42.27           C  
ATOM   1863  O   SER B 469     -42.292  37.432  14.947  1.00 38.65           O  
ATOM   1864  CB  SER B 469     -41.792  40.169  16.688  1.00 43.41           C  
ATOM   1865  OG  SER B 469     -42.531  41.078  15.899  1.00 50.46           O  
ATOM   1866  N   THR B 470     -43.980  38.931  14.901  1.00 44.24           N  
ATOM   1867  CA  THR B 470     -44.436  38.559  13.567  1.00 41.12           C  
ATOM   1868  C   THR B 470     -44.573  39.780  12.665  1.00 42.27           C  
ATOM   1869  O   THR B 470     -45.257  39.714  11.638  1.00 41.10           O  
ATOM   1870  CB  THR B 470     -45.769  37.802  13.633  1.00 42.00           C  
ATOM   1871  CG2 THR B 470     -45.681  36.623  14.592  1.00 42.34           C  
ATOM   1872  OG1 THR B 470     -46.814  38.679  14.063  1.00 48.27           O  
ATOM   1873  N   GLU B 471     -43.964  40.899  13.053  1.00 48.46           N  
ATOM   1874  CA  GLU B 471     -43.950  42.093  12.219  1.00 49.63           C  
ATOM   1875  C   GLU B 471     -43.372  41.776  10.845  1.00 48.11           C  
ATOM   1876  O   GLU B 471     -42.327  41.129  10.731  1.00 48.53           O  
ATOM   1877  CB  GLU B 471     -43.143  43.190  12.909  1.00 52.44           C  
ATOM   1878  CG  GLU B 471     -42.993  44.464  12.106  1.00 55.68           C  
ATOM   1879  CD  GLU B 471     -42.092  45.470  12.792  1.00 64.59           C  
ATOM   1880  OE1 GLU B 471     -40.977  45.087  13.207  1.00 63.73           O  
ATOM   1881  OE2 GLU B 471     -42.509  46.640  12.932  1.00 71.67           O1-
ATOM   1882  N   ILE B 472     -44.057  42.235   9.795  1.00 40.53           N  
ATOM   1883  CA  ILE B 472     -43.532  42.074   8.445  1.00 40.35           C  
ATOM   1884  C   ILE B 472     -42.227  42.844   8.322  1.00 40.85           C  
ATOM   1885  O   ILE B 472     -42.135  44.011   8.721  1.00 41.28           O  
ATOM   1886  CB  ILE B 472     -44.558  42.540   7.403  1.00 39.94           C  
ATOM   1887  CG1 ILE B 472     -45.872  41.773   7.566  1.00 40.43           C  
ATOM   1888  CG2 ILE B 472     -44.001  42.351   5.994  1.00 40.53           C  
ATOM   1889  CD1 ILE B 472     -45.771  40.305   7.213  1.00 39.03           C  
ATOM   1890  N   TYR B 473     -41.203  42.183   7.789  1.00 46.72           N  
ATOM   1891  CA  TYR B 473     -39.881  42.784   7.685  1.00 45.35           C  
ATOM   1892  C   TYR B 473     -39.853  43.773   6.528  1.00 46.42           C  
ATOM   1893  O   TYR B 473     -40.177  43.417   5.390  1.00 47.07           O  
ATOM   1894  CB  TYR B 473     -38.815  41.711   7.490  1.00 42.61           C  
ATOM   1895  CG  TYR B 473     -37.416  42.274   7.423  1.00 44.90           C  
ATOM   1896  CD1 TYR B 473     -36.783  42.742   8.565  1.00 42.36           C  
ATOM   1897  CD2 TYR B 473     -36.731  42.346   6.216  1.00 44.55           C  
ATOM   1898  CE1 TYR B 473     -35.505  43.260   8.511  1.00 48.39           C  
ATOM   1899  CE2 TYR B 473     -35.452  42.866   6.151  1.00 44.92           C  
ATOM   1900  CZ  TYR B 473     -34.843  43.320   7.301  1.00 47.50           C  
ATOM   1901  OH  TYR B 473     -33.567  43.834   7.245  1.00 53.88           O  
ATOM   1902  N   GLN B 474     -39.467  45.010   6.823  1.00 41.96           N  
ATOM   1903  CA  GLN B 474     -39.342  46.058   5.817  1.00 47.40           C  
ATOM   1904  C   GLN B 474     -37.930  46.021   5.244  1.00 45.52           C  
ATOM   1905  O   GLN B 474     -36.974  46.439   5.905  1.00 44.93           O  
ATOM   1906  CB  GLN B 474     -39.661  47.423   6.420  1.00 49.06           C  
ATOM   1907  CG  GLN B 474     -39.908  48.501   5.388  1.00 52.77           C  
ATOM   1908  CD  GLN B 474     -40.181  49.848   6.013  1.00 57.17           C  
ATOM   1909  NE2 GLN B 474     -39.709  50.905   5.365  1.00 60.05           N  
ATOM   1910  OE1 GLN B 474     -40.801  49.940   7.072  1.00 59.13           O  
ATOM   1911  N   ALA B 475     -37.794  45.511   4.020  1.00 54.13           N  
ATOM   1912  CA  ALA B 475     -36.485  45.432   3.383  1.00 56.25           C  
ATOM   1913  C   ALA B 475     -36.138  46.687   2.594  1.00 57.14           C  
ATOM   1914  O   ALA B 475     -34.954  47.017   2.460  1.00 57.88           O  
ATOM   1915  CB  ALA B 475     -36.418  44.210   2.460  1.00 50.56           C  
ATOM   1916  N   GLY B 476     -37.134  47.387   2.072  1.00 65.58           N  
ATOM   1917  CA  GLY B 476     -36.954  48.633   1.343  1.00 67.06           C  
ATOM   1918  C   GLY B 476     -37.176  49.846   2.222  1.00 71.53           C  
ATOM   1919  O   GLY B 476     -36.754  49.885   3.383  1.00 72.36           O  
ATOM   1920  N   SER B 477     -37.854  50.849   1.662  1.00 64.10           N  
ATOM   1921  CA  SER B 477     -38.141  52.084   2.375  1.00 67.23           C  
ATOM   1922  C   SER B 477     -39.619  52.446   2.366  1.00 66.59           C  
ATOM   1923  O   SER B 477     -40.000  53.432   3.007  1.00 70.35           O  
ATOM   1924  CB  SER B 477     -37.334  53.249   1.785  1.00 67.50           C  
ATOM   1925  OG  SER B 477     -37.923  53.706   0.581  1.00 68.24           O  
ATOM   1926  N   THR B 478     -40.458  51.690   1.653  1.00 61.91           N  
ATOM   1927  CA  THR B 478     -41.902  51.904   1.657  1.00 67.68           C  
ATOM   1928  C   THR B 478     -42.548  51.062   2.754  1.00 67.24           C  
ATOM   1929  O   THR B 478     -42.279  49.857   2.838  1.00 64.45           O  
ATOM   1930  CB  THR B 478     -42.507  51.539   0.308  1.00 66.09           C  
ATOM   1931  CG2 THR B 478     -41.827  52.319  -0.809  1.00 62.66           C  
ATOM   1932  OG1 THR B 478     -42.344  50.134   0.074  1.00 62.69           O  
ATOM   1933  N   PRO B 479     -43.380  51.660   3.610  1.00 71.07           N  
ATOM   1934  CA  PRO B 479     -44.002  50.896   4.702  1.00 69.76           C  
ATOM   1935  C   PRO B 479     -44.800  49.702   4.193  1.00 68.16           C  
ATOM   1936  O   PRO B 479     -45.413  49.739   3.124  1.00 66.35           O  
ATOM   1937  CB  PRO B 479     -44.910  51.927   5.388  1.00 70.85           C  
ATOM   1938  CG  PRO B 479     -45.062  53.043   4.395  1.00 74.01           C  
ATOM   1939  CD  PRO B 479     -43.781  53.075   3.623  1.00 70.23           C  
ATOM   1940  N   CYS B 480     -44.773  48.625   4.981  1.00 67.94           N  
ATOM   1941  CA  CYS B 480     -45.395  47.362   4.595  1.00 64.48           C  
ATOM   1942  C   CYS B 480     -46.902  47.329   4.835  1.00 67.02           C  
ATOM   1943  O   CYS B 480     -47.598  46.543   4.181  1.00 65.29           O  
ATOM   1944  CB  CYS B 480     -44.719  46.205   5.332  1.00 60.52           C  
ATOM   1945  SG  CYS B 480     -43.002  45.935   4.804  1.00 71.77           S  
ATOM   1946  N   ASN B 481     -47.414  48.141   5.763  1.00 70.40           N  
ATOM   1947  CA  ASN B 481     -48.820  48.135   6.175  1.00 72.43           C  
ATOM   1948  C   ASN B 481     -49.264  46.785   6.730  1.00 71.93           C  
ATOM   1949  O   ASN B 481     -50.452  46.451   6.682  1.00 71.25           O  
ATOM   1950  CB  ASN B 481     -49.749  48.532   5.018  1.00 75.12           C  
ATOM   1951  CG  ASN B 481     -49.323  49.812   4.334  1.00 77.86           C  
ATOM   1952  ND2 ASN B 481     -49.661  49.939   3.055  1.00 80.81           N  
ATOM   1953  OD1 ASN B 481     -48.696  50.678   4.944  1.00 78.56           O  
ATOM   1954  N   GLY B 482     -48.329  45.991   7.245  1.00 57.12           N  
ATOM   1955  CA  GLY B 482     -48.676  44.761   7.926  1.00 55.64           C  
ATOM   1956  C   GLY B 482     -49.019  43.606   7.018  1.00 52.75           C  
ATOM   1957  O   GLY B 482     -49.684  42.662   7.457  1.00 52.47           O  
ATOM   1958  N   VAL B 483     -48.558  43.630   5.769  1.00 53.47           N  
ATOM   1959  CA  VAL B 483     -48.792  42.545   4.829  1.00 54.54           C  
ATOM   1960  C   VAL B 483     -47.531  42.395   3.989  1.00 53.82           C  
ATOM   1961  O   VAL B 483     -46.724  43.320   3.877  1.00 57.31           O  
ATOM   1962  CB  VAL B 483     -50.032  42.829   3.947  1.00 57.78           C  
ATOM   1963  CG1 VAL B 483     -49.675  43.753   2.769  1.00 52.71           C  
ATOM   1964  CG2 VAL B 483     -50.693  41.534   3.486  1.00 56.20           C  
ATOM   1965  N   GLU B 484     -47.352  41.217   3.398  1.00 60.53           N  
ATOM   1966  CA  GLU B 484     -46.167  41.024   2.576  1.00 60.69           C  
ATOM   1967  C   GLU B 484     -46.416  41.470   1.142  1.00 59.64           C  
ATOM   1968  O   GLU B 484     -47.529  41.381   0.619  1.00 58.00           O  
ATOM   1969  CB  GLU B 484     -45.666  39.578   2.602  1.00 57.73           C  
ATOM   1970  CG  GLU B 484     -46.704  38.499   2.541  1.00 59.93           C  
ATOM   1971  CD  GLU B 484     -46.240  37.242   3.256  1.00 64.37           C  
ATOM   1972  OE1 GLU B 484     -47.053  36.644   3.998  1.00 59.12           O  
ATOM   1973  OE2 GLU B 484     -45.056  36.862   3.080  1.00 62.95           O1-
ATOM   1974  N   GLY B 485     -45.348  41.945   0.511  1.00 49.77           N  
ATOM   1975  CA  GLY B 485     -45.378  42.425  -0.853  1.00 44.74           C  
ATOM   1976  C   GLY B 485     -43.965  42.686  -1.326  1.00 49.26           C  
ATOM   1977  O   GLY B 485     -43.020  42.065  -0.829  1.00 48.11           O  
ATOM   1978  N   PHE B 486     -43.800  43.605  -2.273  1.00 54.33           N  
ATOM   1979  CA  PHE B 486     -42.463  43.966  -2.723  1.00 53.51           C  
ATOM   1980  C   PHE B 486     -41.654  44.534  -1.564  1.00 52.43           C  
ATOM   1981  O   PHE B 486     -42.086  45.475  -0.891  1.00 53.43           O  
ATOM   1982  CB  PHE B 486     -42.542  44.980  -3.864  1.00 54.16           C  
ATOM   1983  CG  PHE B 486     -41.202  45.364  -4.419  1.00 54.72           C  
ATOM   1984  CD1 PHE B 486     -40.473  44.469  -5.186  1.00 54.75           C  
ATOM   1985  CD2 PHE B 486     -40.665  46.615  -4.167  1.00 56.21           C  
ATOM   1986  CE1 PHE B 486     -39.236  44.816  -5.696  1.00 54.98           C  
ATOM   1987  CE2 PHE B 486     -39.427  46.968  -4.677  1.00 56.01           C  
ATOM   1988  CZ  PHE B 486     -38.713  46.067  -5.441  1.00 54.59           C  
ATOM   1989  N   ASN B 487     -40.500  43.930  -1.309  1.00 47.77           N  
ATOM   1990  CA  ASN B 487     -39.556  44.294  -0.223  1.00 48.37           C  
ATOM   1991  C   ASN B 487     -40.189  44.153   1.154  1.00 48.75           C  
ATOM   1992  O   ASN B 487     -39.665  44.681   2.076  1.00 49.10           O  
ATOM   1993  CB  ASN B 487     -38.957  45.684  -0.363  1.00 50.53           C  
ATOM   1994  CG  ASN B 487     -37.841  45.746  -1.355  1.00 51.54           C  
ATOM   1995  ND2 ASN B 487     -37.065  44.700  -1.447  1.00 51.86           N  
ATOM   1996  OD1 ASN B 487     -37.672  46.739  -2.007  1.00 55.77           O  
ATOM   1997  N   CYS B 488     -41.294  43.448   1.249  1.00 46.73           N  
ATOM   1998  CA  CYS B 488     -41.994  43.244   2.514  1.00 47.33           C  
ATOM   1999  C   CYS B 488     -42.200  41.750   2.716  1.00 42.93           C  
ATOM   2000  O   CYS B 488     -43.044  41.142   2.050  1.00 42.34           O  
ATOM   2001  CB  CYS B 488     -43.321  43.998   2.522  1.00 48.93           C  
ATOM   2002  SG  CYS B 488     -43.099  45.771   2.803  1.00 49.58           S  
ATOM   2003  N   TYR B 489     -41.442  41.164   3.637  1.00 42.41           N  
ATOM   2004  CA  TYR B 489     -41.426  39.723   3.837  1.00 42.97           C  
ATOM   2005  C   TYR B 489     -41.880  39.369   5.243  1.00 42.03           C  
ATOM   2006  O   TYR B 489     -41.485  40.020   6.215  1.00 43.83           O  
ATOM   2007  CB  TYR B 489     -40.028  39.149   3.596  1.00 41.62           C  
ATOM   2008  CG  TYR B 489     -39.384  39.649   2.331  1.00 43.81           C  
ATOM   2009  CD1 TYR B 489     -38.311  40.533   2.372  1.00 44.09           C  
ATOM   2010  CD2 TYR B 489     -39.858  39.247   1.092  1.00 43.91           C  
ATOM   2011  CE1 TYR B 489     -37.723  40.997   1.204  1.00 43.77           C  
ATOM   2012  CE2 TYR B 489     -39.280  39.703  -0.078  1.00 44.98           C  
ATOM   2013  CZ  TYR B 489     -38.215  40.577  -0.018  1.00 44.25           C  
ATOM   2014  OH  TYR B 489     -37.646  41.027  -1.188  1.00 44.44           O  
ATOM   2015  N   PHE B 490     -42.713  38.341   5.341  1.00 37.31           N  
ATOM   2016  CA  PHE B 490     -42.965  37.709   6.626  1.00 35.56           C  
ATOM   2017  C   PHE B 490     -41.642  37.191   7.189  1.00 34.40           C  
ATOM   2018  O   PHE B 490     -40.918  36.469   6.490  1.00 34.38           O  
ATOM   2019  CB  PHE B 490     -43.967  36.567   6.459  1.00 35.67           C  
ATOM   2020  CG  PHE B 490     -44.460  35.996   7.755  1.00 36.81           C  
ATOM   2021  CD1 PHE B 490     -45.319  36.720   8.564  1.00 37.21           C  
ATOM   2022  CD2 PHE B 490     -44.070  34.731   8.160  1.00 33.43           C  
ATOM   2023  CE1 PHE B 490     -45.779  36.192   9.759  1.00 37.52           C  
ATOM   2024  CE2 PHE B 490     -44.523  34.196   9.352  1.00 34.51           C  
ATOM   2025  CZ  PHE B 490     -45.381  34.929  10.154  1.00 36.59           C  
ATOM   2026  N   PRO B 491     -41.281  37.550   8.426  1.00 35.57           N  
ATOM   2027  CA  PRO B 491     -39.915  37.287   8.905  1.00 34.63           C  
ATOM   2028  C   PRO B 491     -39.629  35.841   9.268  1.00 34.77           C  
ATOM   2029  O   PRO B 491     -38.454  35.484   9.413  1.00 37.95           O  
ATOM   2030  CB  PRO B 491     -39.810  38.183  10.147  1.00 34.51           C  
ATOM   2031  CG  PRO B 491     -41.205  38.222  10.670  1.00 37.63           C  
ATOM   2032  CD  PRO B 491     -42.120  38.174   9.462  1.00 39.42           C  
ATOM   2033  N   LEU B 492     -40.639  35.000   9.430  1.00 37.13           N  
ATOM   2034  CA  LEU B 492     -40.433  33.624   9.856  1.00 36.29           C  
ATOM   2035  C   LEU B 492     -40.608  32.673   8.679  1.00 35.60           C  
ATOM   2036  O   LEU B 492     -41.529  32.815   7.875  1.00 38.63           O  
ATOM   2037  CB  LEU B 492     -41.377  33.235  10.998  1.00 36.61           C  
ATOM   2038  CG  LEU B 492     -41.396  34.148  12.225  1.00 38.96           C  
ATOM   2039  CD1 LEU B 492     -42.412  33.682  13.270  1.00 41.26           C  
ATOM   2040  CD2 LEU B 492     -40.005  34.253  12.826  1.00 35.74           C  
ATOM   2041  N   GLN B 493     -39.695  31.720   8.569  1.00 39.97           N  
ATOM   2042  CA  GLN B 493     -39.708  30.726   7.509  1.00 37.56           C  
ATOM   2043  C   GLN B 493     -39.796  29.338   8.129  1.00 39.31           C  
ATOM   2044  O   GLN B 493     -39.339  29.114   9.254  1.00 38.30           O  
ATOM   2045  CB  GLN B 493     -38.444  30.840   6.637  1.00 38.53           C  
ATOM   2046  CG  GLN B 493     -38.336  29.838   5.484  1.00 44.14           C  
ATOM   2047  CD  GLN B 493     -39.114  30.263   4.245  1.00 50.07           C  
ATOM   2048  NE2 GLN B 493     -38.983  29.487   3.170  1.00 46.39           N  
ATOM   2049  OE1 GLN B 493     -39.826  31.272   4.254  1.00 49.08           O  
ATOM   2050  N   SER B 494     -40.394  28.404   7.399  1.00 42.86           N  
ATOM   2051  CA  SER B 494     -40.572  27.057   7.915  1.00 40.96           C  
ATOM   2052  C   SER B 494     -39.531  26.098   7.346  1.00 39.77           C  
ATOM   2053  O   SER B 494     -39.056  26.264   6.220  1.00 40.74           O  
ATOM   2054  CB  SER B 494     -41.983  26.555   7.584  1.00 40.10           C  
ATOM   2055  OG  SER B 494     -42.026  25.141   7.545  1.00 44.39           O  
ATOM   2056  N   TYR B 495     -39.089  25.218   8.208  1.00 37.89           N  
ATOM   2057  CA  TYR B 495     -38.273  24.105   7.717  1.00 37.87           C  
ATOM   2058  C   TYR B 495     -39.270  23.125   7.130  1.00 39.72           C  
ATOM   2059  O   TYR B 495     -40.352  23.004   7.631  1.00 43.54           O  
ATOM   2060  CB  TYR B 495     -37.612  23.362   8.870  1.00 35.33           C  
ATOM   2061  CG  TYR B 495     -36.585  24.112   9.656  1.00 35.19           C  
ATOM   2062  CD1 TYR B 495     -36.875  24.609  10.902  1.00 36.48           C  
ATOM   2063  CD2 TYR B 495     -35.314  24.283   9.171  1.00 37.94           C  
ATOM   2064  CE1 TYR B 495     -35.927  25.268  11.645  1.00 35.01           C  
ATOM   2065  CE2 TYR B 495     -34.355  24.948   9.891  1.00 35.62           C  
ATOM   2066  CZ  TYR B 495     -34.661  25.429  11.140  1.00 39.58           C  
ATOM   2067  OH  TYR B 495     -33.740  26.098  11.852  1.00 39.75           O  
ATOM   2068  N   GLY B 496     -38.950  22.495   6.034  1.00 47.23           N  
ATOM   2069  CA  GLY B 496     -39.877  21.461   5.560  1.00 46.42           C  
ATOM   2070  C   GLY B 496     -39.193  20.151   5.797  1.00 45.22           C  
ATOM   2071  O   GLY B 496     -38.436  19.798   4.983  1.00 50.00           O  
ATOM   2072  N   PHE B 497     -39.421  19.561   6.942  1.00 29.32           N  
ATOM   2073  CA  PHE B 497     -38.738  18.316   7.302  1.00 28.84           C  
ATOM   2074  C   PHE B 497     -39.360  17.085   6.668  1.00 31.11           C  
ATOM   2075  O   PHE B 497     -40.391  16.642   7.025  1.00 31.96           O  
ATOM   2076  CB  PHE B 497     -38.600  18.164   8.810  1.00 27.65           C  
ATOM   2077  CG  PHE B 497     -37.618  19.095   9.448  1.00 28.51           C  
ATOM   2078  CD1 PHE B 497     -37.979  19.852  10.531  1.00 25.18           C  
ATOM   2079  CD2 PHE B 497     -36.338  19.218   8.958  1.00 27.48           C  
ATOM   2080  CE1 PHE B 497     -37.077  20.708  11.112  1.00 27.38           C  
ATOM   2081  CE2 PHE B 497     -35.433  20.070   9.546  1.00 26.32           C  
ATOM   2082  CZ  PHE B 497     -35.804  20.812  10.624  1.00 30.04           C  
ATOM   2083  N   GLN B 498     -38.706  16.647   5.622  1.00 34.24           N  
ATOM   2084  CA  GLN B 498     -39.040  15.339   4.976  0.50 35.23           C  
ATOM   2085  C   GLN B 498     -37.989  14.219   5.290  1.00 35.04           C  
ATOM   2086  O   GLN B 498     -36.693  14.314   5.523  1.00 31.92           O  
ATOM   2087  CB  GLN B 498     -39.286  15.489   3.477  0.50 35.84           C  
ATOM   2088  CG  GLN B 498     -39.617  16.906   3.059  0.50 39.37           C  
ATOM   2089  CD  GLN B 498     -40.735  16.964   2.054  0.50 47.40           C  
ATOM   2090  NE2 GLN B 498     -41.126  18.175   1.710  0.50 45.90           N  
ATOM   2091  OE1 GLN B 498     -41.241  15.949   1.592  0.50 53.58           O  
ATOM   2092  N   PRO B 499     -38.501  13.016   5.571  1.00 35.81           N  
ATOM   2093  CA  PRO B 499     -37.659  11.903   5.956  1.00 35.00           C  
ATOM   2094  C   PRO B 499     -36.557  11.552   4.957  1.00 35.62           C  
ATOM   2095  O   PRO B 499     -35.624  10.994   5.354  1.00 34.39           O  
ATOM   2096  CB  PRO B 499     -38.625  10.753   6.165  1.00 32.43           C  
ATOM   2097  CG  PRO B 499     -39.847  11.173   5.446  1.00 37.54           C  
ATOM   2098  CD  PRO B 499     -39.880  12.673   5.494  1.00 34.98           C  
ATOM   2099  N   THR B 500     -36.663  12.046   3.736  1.00 32.87           N  
ATOM   2100  CA  THR B 500     -35.683  11.713   2.710  1.00 32.29           C  
ATOM   2101  C   THR B 500     -34.611  12.782   2.537  1.00 32.97           C  
ATOM   2102  O   THR B 500     -33.731  12.618   1.685  1.00 33.62           O  
ATOM   2103  CB  THR B 500     -36.368  11.475   1.355  1.00 33.59           C  
ATOM   2104  CG2 THR B 500     -37.030  10.105   1.317  1.00 31.08           C  
ATOM   2105  OG1 THR B 500     -37.349  12.496   1.111  1.00 32.62           O  
ATOM   2106  N   ASN B 501     -34.657  13.861   3.318  1.00 33.62           N  
ATOM   2107  CA  ASN B 501     -33.624  14.884   3.249  1.00 32.53           C  
ATOM   2108  C   ASN B 501     -32.269  14.310   3.656  1.00 32.64           C  
ATOM   2109  O   ASN B 501     -32.173  13.290   4.345  1.00 32.62           O  
ATOM   2110  CB  ASN B 501     -33.963  16.064   4.161  1.00 33.93           C  
ATOM   2111  CG  ASN B 501     -35.298  16.712   3.832  1.00 34.64           C  
ATOM   2112  ND2 ASN B 501     -35.824  16.444   2.643  1.00 33.78           N  
ATOM   2113  OD1 ASN B 501     -35.841  17.459   4.645  1.00 36.22           O  
ATOM   2114  N   GLY B 502     -31.209  14.990   3.229  1.00 29.25           N  
ATOM   2115  CA  GLY B 502     -29.892  14.675   3.735  1.00 28.84           C  
ATOM   2116  C   GLY B 502     -29.757  15.011   5.208  1.00 30.39           C  
ATOM   2117  O   GLY B 502     -30.557  15.753   5.785  1.00 29.35           O  
ATOM   2118  N   VAL B 503     -28.723  14.437   5.830  1.00 29.56           N  
ATOM   2119  CA  VAL B 503     -28.509  14.629   7.264  1.00 31.14           C  
ATOM   2120  C   VAL B 503     -28.387  16.111   7.602  1.00 32.03           C  
ATOM   2121  O   VAL B 503     -28.897  16.570   8.632  1.00 33.78           O  
ATOM   2122  CB  VAL B 503     -27.276  13.834   7.733  1.00 32.97           C  
ATOM   2123  CG1 VAL B 503     -26.896  14.226   9.155  1.00 30.72           C  
ATOM   2124  CG2 VAL B 503     -27.548  12.336   7.647  1.00 32.69           C  
ATOM   2125  N   GLY B 504     -27.715  16.884   6.745  1.00 28.25           N  
ATOM   2126  CA  GLY B 504     -27.602  18.315   6.967  1.00 26.67           C  
ATOM   2127  C   GLY B 504     -28.933  19.042   6.985  1.00 32.71           C  
ATOM   2128  O   GLY B 504     -29.029  20.136   7.554  1.00 31.12           O  
ATOM   2129  N   TYR B 505     -29.958  18.466   6.362  1.00 33.23           N  
ATOM   2130  CA  TYR B 505     -31.282  19.067   6.305  1.00 34.33           C  
ATOM   2131  C   TYR B 505     -32.283  18.391   7.229  1.00 34.17           C  
ATOM   2132  O   TYR B 505     -33.444  18.811   7.276  1.00 34.34           O  
ATOM   2133  CB  TYR B 505     -31.801  19.047   4.863  1.00 32.24           C  
ATOM   2134  CG  TYR B 505     -31.172  20.117   4.009  1.00 34.31           C  
ATOM   2135  CD1 TYR B 505     -29.897  19.952   3.479  1.00 35.71           C  
ATOM   2136  CD2 TYR B 505     -31.843  21.303   3.748  1.00 34.91           C  
ATOM   2137  CE1 TYR B 505     -29.313  20.937   2.704  1.00 36.37           C  
ATOM   2138  CE2 TYR B 505     -31.269  22.291   2.975  1.00 37.53           C  
ATOM   2139  CZ  TYR B 505     -30.005  22.105   2.456  1.00 38.85           C  
ATOM   2140  OH  TYR B 505     -29.435  23.094   1.686  1.00 40.63           O  
ATOM   2141  N   GLN B 506     -31.875  17.356   7.949  1.00 31.37           N  
ATOM   2142  CA  GLN B 506     -32.787  16.643   8.820  1.00 31.97           C  
ATOM   2143  C   GLN B 506     -32.954  17.390  10.140  1.00 33.34           C  
ATOM   2144  O   GLN B 506     -32.084  18.171  10.537  1.00 33.49           O  
ATOM   2145  CB  GLN B 506     -32.272  15.229   9.063  1.00 31.95           C  
ATOM   2146  CG  GLN B 506     -32.515  14.288   7.897  1.00 30.23           C  
ATOM   2147  CD  GLN B 506     -31.862  12.941   8.105  1.00 33.24           C  
ATOM   2148  NE2 GLN B 506     -31.731  12.174   7.029  1.00 33.53           N  
ATOM   2149  OE1 GLN B 506     -31.467  12.597   9.220  1.00 35.46           O  
ATOM   2150  N   PRO B 507     -34.080  17.191  10.830  1.00 27.90           N  
ATOM   2151  CA  PRO B 507     -34.292  17.902  12.096  1.00 29.06           C  
ATOM   2152  C   PRO B 507     -33.419  17.343  13.206  1.00 29.73           C  
ATOM   2153  O   PRO B 507     -33.188  16.134  13.296  1.00 30.30           O  
ATOM   2154  CB  PRO B 507     -35.778  17.672  12.386  1.00 26.85           C  
ATOM   2155  CG  PRO B 507     -36.072  16.359  11.737  1.00 31.34           C  
ATOM   2156  CD  PRO B 507     -35.214  16.309  10.497  1.00 29.07           C  
ATOM   2157  N   TYR B 508     -32.933  18.240  14.059  1.00 32.33           N  
ATOM   2158  CA  TYR B 508     -32.209  17.854  15.261  1.00 34.67           C  
ATOM   2159  C   TYR B 508     -32.846  18.537  16.458  1.00 35.92           C  
ATOM   2160  O   TYR B 508     -33.115  19.743  16.420  1.00 36.53           O  
ATOM   2161  CB  TYR B 508     -30.722  18.222  15.167  1.00 37.33           C  
ATOM   2162  CG  TYR B 508     -29.897  17.196  14.421  1.00 39.98           C  
ATOM   2163  CD1 TYR B 508     -30.106  16.964  13.066  1.00 37.72           C  
ATOM   2164  CD2 TYR B 508     -28.918  16.451  15.071  1.00 38.11           C  
ATOM   2165  CE1 TYR B 508     -29.363  16.027  12.376  1.00 39.76           C  
ATOM   2166  CE2 TYR B 508     -28.170  15.506  14.389  1.00 39.91           C  
ATOM   2167  CZ  TYR B 508     -28.398  15.300  13.040  1.00 42.11           C  
ATOM   2168  OH  TYR B 508     -27.662  14.365  12.348  1.00 41.89           O  
ATOM   2169  N   ARG B 509     -33.088  17.769  17.513  1.00 31.34           N  
ATOM   2170  CA  ARG B 509     -33.536  18.328  18.777  1.00 33.53           C  
ATOM   2171  C   ARG B 509     -32.322  18.732  19.601  1.00 34.85           C  
ATOM   2172  O   ARG B 509     -31.341  17.989  19.686  1.00 36.22           O  
ATOM   2173  CB  ARG B 509     -34.405  17.323  19.534  1.00 32.78           C  
ATOM   2174  CG  ARG B 509     -35.673  16.975  18.771  1.00 31.52           C  
ATOM   2175  CD  ARG B 509     -36.679  16.196  19.595  1.00 31.79           C  
ATOM   2176  NE  ARG B 509     -37.969  16.142  18.913  1.00 32.01           N  
ATOM   2177  CZ  ARG B 509     -39.100  15.718  19.470  1.00 35.57           C  
ATOM   2178  NH1 ARG B 509     -39.109  15.298  20.730  1.00 31.47           N1+
ATOM   2179  NH2 ARG B 509     -40.226  15.714  18.765  1.00 30.94           N  
ATOM   2180  N   VAL B 510     -32.387  19.924  20.189  1.00 27.56           N  
ATOM   2181  CA  VAL B 510     -31.263  20.523  20.897  1.00 29.96           C  
ATOM   2182  C   VAL B 510     -31.711  20.867  22.308  1.00 34.53           C  
ATOM   2183  O   VAL B 510     -32.780  21.457  22.496  1.00 32.45           O  
ATOM   2184  CB  VAL B 510     -30.747  21.788  20.185  1.00 30.13           C  
ATOM   2185  CG1 VAL B 510     -29.478  22.289  20.850  1.00 31.28           C  
ATOM   2186  CG2 VAL B 510     -30.524  21.527  18.703  1.00 28.43           C  
ATOM   2187  N   VAL B 511     -30.896  20.499  23.292  1.00 36.25           N  
ATOM   2188  CA  VAL B 511     -31.064  20.946  24.669  1.00 35.13           C  
ATOM   2189  C   VAL B 511     -29.794  21.675  25.083  1.00 38.62           C  
ATOM   2190  O   VAL B 511     -28.692  21.127  24.964  1.00 40.60           O  
ATOM   2191  CB  VAL B 511     -31.362  19.779  25.625  1.00 35.96           C  
ATOM   2192  CG1 VAL B 511     -31.453  20.287  27.055  1.00 36.37           C  
ATOM   2193  CG2 VAL B 511     -32.643  19.079  25.223  1.00 34.32           C  
ATOM   2194  N   VAL B 512     -29.948  22.912  25.545  1.00 38.03           N  
ATOM   2195  CA  VAL B 512     -28.842  23.721  26.046  1.00 41.58           C  
ATOM   2196  C   VAL B 512     -29.018  23.885  27.550  1.00 44.72           C  
ATOM   2197  O   VAL B 512     -30.022  24.449  28.004  1.00 43.78           O  
ATOM   2198  CB  VAL B 512     -28.779  25.086  25.348  1.00 39.38           C  
ATOM   2199  CG1 VAL B 512     -27.636  25.912  25.913  1.00 43.59           C  
ATOM   2200  CG2 VAL B 512     -28.627  24.901  23.849  1.00 37.28           C  
ATOM   2201  N   LEU B 513     -28.044  23.400  28.320  1.00 45.97           N  
ATOM   2202  CA  LEU B 513     -28.063  23.497  29.776  1.00 47.18           C  
ATOM   2203  C   LEU B 513     -27.192  24.668  30.215  1.00 50.46           C  
ATOM   2204  O   LEU B 513     -25.983  24.668  29.968  1.00 53.39           O  
ATOM   2205  CB  LEU B 513     -27.565  22.202  30.417  1.00 49.18           C  
ATOM   2206  CG  LEU B 513     -28.321  20.911  30.104  1.00 48.92           C  
ATOM   2207  CD1 LEU B 513     -27.653  19.726  30.780  1.00 49.39           C  
ATOM   2208  CD2 LEU B 513     -29.778  21.019  30.528  1.00 46.82           C  
ATOM   2209  N   SER B 514     -27.804  25.665  30.849  1.00 56.22           N  
ATOM   2210  CA  SER B 514     -27.075  26.772  31.456  1.00 58.88           C  
ATOM   2211  C   SER B 514     -26.884  26.521  32.948  1.00 62.60           C  
ATOM   2212  O   SER B 514     -27.809  26.083  33.638  1.00 62.34           O  
ATOM   2213  CB  SER B 514     -27.809  28.098  31.244  1.00 54.77           C  
ATOM   2214  OG  SER B 514     -27.331  28.766  30.092  1.00 58.98           O  
ATOM   2215  N   PHE B 515     -25.680  26.800  33.442  1.00 56.08           N  
ATOM   2216  CA  PHE B 515     -25.352  26.672  34.859  1.00 62.16           C  
ATOM   2217  C   PHE B 515     -25.079  28.058  35.438  1.00 68.12           C  
ATOM   2218  O   PHE B 515     -24.038  28.662  35.156  1.00 68.57           O  
ATOM   2219  CB  PHE B 515     -24.165  25.734  35.053  1.00 58.20           C  
ATOM   2220  CG  PHE B 515     -24.390  24.361  34.486  1.00 58.29           C  
ATOM   2221  CD1 PHE B 515     -25.206  23.451  35.136  1.00 58.72           C  
ATOM   2222  CD2 PHE B 515     -23.793  23.985  33.296  1.00 58.18           C  
ATOM   2223  CE1 PHE B 515     -25.416  22.187  34.611  1.00 58.74           C  
ATOM   2224  CE2 PHE B 515     -23.998  22.726  32.767  1.00 56.10           C  
ATOM   2225  CZ  PHE B 515     -24.810  21.825  33.425  1.00 56.34           C  
ATOM   2226  N   GLU B 516     -26.014  28.557  36.242  1.00 85.06           N  
ATOM   2227  CA  GLU B 516     -25.910  29.879  36.842  1.00 88.77           C  
ATOM   2228  C   GLU B 516     -25.315  29.789  38.242  1.00 95.22           C  
ATOM   2229  O   GLU B 516     -25.507  28.804  38.960  1.00 94.51           O  
ATOM   2230  CB  GLU B 516     -27.282  30.555  36.900  1.00 87.66           C  
ATOM   2231  CG  GLU B 516     -27.231  32.052  37.160  1.00 92.20           C  
ATOM   2232  CD  GLU B 516     -28.572  32.729  36.951  1.00 93.09           C  
ATOM   2233  OE1 GLU B 516     -28.622  33.730  36.205  1.00 92.68           O  
ATOM   2234  OE2 GLU B 516     -29.574  32.258  37.534  1.00 90.02           O1-
ATOM   2235  N   LEU B 517     -24.597  30.844  38.632  1.00 91.74           N  
ATOM   2236  CA  LEU B 517     -23.929  30.897  39.933  1.00 95.63           C  
ATOM   2237  C   LEU B 517     -24.033  32.325  40.460  1.00  0.60           C  
ATOM   2238  O   LEU B 517     -23.262  33.205  40.063  1.00  0.22           O  
ATOM   2239  CB  LEU B 517     -22.476  30.448  39.833  1.00 92.45           C  
ATOM   2240  CG  LEU B 517     -21.904  29.810  41.100  1.00 92.78           C  
ATOM   2241  CD1 LEU B 517     -22.375  28.370  41.236  1.00 90.44           C  
ATOM   2242  CD2 LEU B 517     -20.385  29.887  41.112  1.00 94.64           C  
ATOM   2243  N   LEU B 518     -24.996  32.541  41.344  1.00 90.78           N  
ATOM   2244  CA  LEU B 518     -25.211  33.793  42.051  1.00 96.79           C  
ATOM   2245  C   LEU B 518     -24.742  33.651  43.494  1.00  0.63           C  
ATOM   2246  O   LEU B 518     -24.600  32.544  44.017  1.00  0.22           O  
ATOM   2247  CB  LEU B 518     -26.685  34.206  42.021  1.00 94.56           C  
ATOM   2248  CG  LEU B 518     -27.478  34.192  40.716  1.00 89.01           C  
ATOM   2249  CD1 LEU B 518     -28.962  34.228  41.039  1.00 86.18           C  
ATOM   2250  CD2 LEU B 518     -27.092  35.368  39.831  1.00 85.23           C  
ATOM   2251  N   HIS B 519     -24.490  34.792  44.136  1.00  0.51           N  
ATOM   2252  CA  HIS B 519     -24.133  34.802  45.555  1.00  0.87           C  
ATOM   2253  C   HIS B 519     -25.434  34.562  46.317  1.00  0.10           C  
ATOM   2254  O   HIS B 519     -26.069  35.478  46.846  1.00  0.85           O  
ATOM   2255  CB  HIS B 519     -23.472  36.116  45.960  1.00  0.37           C  
ATOM   2256  CG  HIS B 519     -22.571  36.702  44.913  1.00  0.11           C  
ATOM   2257  CD2 HIS B 519     -21.734  36.121  44.020  1.00  0.29           C  
ATOM   2258  ND1 HIS B 519     -22.447  38.062  44.723  1.00  0.38           N  
ATOM   2259  CE1 HIS B 519     -21.585  38.293  43.749  1.00  0.76           C  
ATOM   2260  NE2 HIS B 519     -21.138  37.132  43.305  1.00  0.07           N  
ATOM   2261  N   ALA B 520     -25.864  33.306  46.220  1.00  0.49           N  
ATOM   2262  CA  ALA B 520     -27.143  32.918  46.841  1.00  0.52           C  
ATOM   2263  C   ALA B 520     -27.192  31.422  47.130  1.00  0.29           C  
ATOM   2264  O   ALA B 520     -26.193  30.724  46.949  1.00  0.76           O  
ATOM   2265  CB  ALA B 520     -28.299  33.350  45.973  1.00  0.66           C  
ATOM   2266  N   PRO B 521     -28.397  30.923  47.428  1.00  0.02           N  
ATOM   2267  CA  PRO B 521     -28.665  29.559  47.872  1.00  0.54           C  
ATOM   2268  C   PRO B 521     -27.834  28.356  47.421  1.00  0.31           C  
ATOM   2269  O   PRO B 521     -27.348  27.705  48.296  1.00  0.51           O  
ATOM   2270  CB  PRO B 521     -30.088  29.297  47.361  1.00  0.37           C  
ATOM   2271  CG  PRO B 521     -30.406  30.509  46.518  1.00  0.61           C  
ATOM   2272  CD  PRO B 521     -29.634  31.618  47.193  1.00  0.70           C  
ATOM   2273  N   ALA B 522     -27.700  28.151  46.112  1.00  0.04           N  
ATOM   2274  CA  ALA B 522     -27.109  26.958  45.451  1.00  0.01           C  
ATOM   2275  C   ALA B 522     -28.060  25.806  45.747  1.00  0.43           C  
ATOM   2276  O   ALA B 522     -27.901  25.149  46.754  1.00  0.84           O  
ATOM   2277  CB  ALA B 522     -25.671  26.664  45.789  1.00  0.25           C  
ATOM   2278  N   THR B 523     -29.050  25.637  44.878  1.00  0.60           N  
ATOM   2279  CA  THR B 523     -30.113  24.648  45.141  1.00  0.34           C  
ATOM   2280  C   THR B 523     -30.027  23.457  44.203  1.00  0.13           C  
ATOM   2281  O   THR B 523     -30.712  22.475  44.517  1.00 99.87           O  
ATOM   2282  CB  THR B 523     -31.507  25.262  45.014  1.00  0.87           C  
ATOM   2283  CG2 THR B 523     -32.047  25.787  46.324  1.00  0.37           C  
ATOM   2284  OG1 THR B 523     -31.448  26.305  44.050  1.00  0.28           O  
ATOM   2285  N   VAL B 524     -29.323  23.554  43.070  1.00 86.58           N  
ATOM   2286  CA  VAL B 524     -29.279  22.285  42.337  1.00 83.30           C  
ATOM   2287  C   VAL B 524     -27.894  21.661  42.482  1.00 86.56           C  
ATOM   2288  O   VAL B 524     -26.978  22.017  41.725  1.00 85.34           O  
ATOM   2289  CB  VAL B 524     -29.651  22.494  40.857  1.00 79.41           C  
ATOM   2290  CG1 VAL B 524     -29.511  21.199  40.054  1.00 74.23           C  
ATOM   2291  CG2 VAL B 524     -31.058  23.051  40.743  1.00 73.78           C  
ATOM   2292  N   CYS B 525     -27.684  20.766  43.453  1.00  0.82           N  
ATOM   2293  CA  CYS B 525     -26.359  20.149  43.477  1.00  0.26           C  
ATOM   2294  C   CYS B 525     -26.224  18.882  42.631  1.00  0.25           C  
ATOM   2295  O   CYS B 525     -25.431  18.840  41.686  1.00  0.75           O  
ATOM   2296  CB  CYS B 525     -25.982  19.850  44.930  1.00  0.67           C  
ATOM   2297  SG  CYS B 525     -25.751  21.332  45.937  1.00  0.02           S  
ATOM   2298  N   GLY B 526     -27.018  17.888  43.011  1.00  0.89           N  
ATOM   2299  CA  GLY B 526     -27.110  16.586  42.340  1.00  0.48           C  
ATOM   2300  C   GLY B 526     -25.875  15.708  42.445  1.00  0.51           C  
ATOM   2301  O   GLY B 526     -24.991  15.861  41.632  1.00  0.38           O  
ATOM   2302  N   PRO B 527     -25.747  14.782  43.409  1.00 97.45           N  
ATOM   2303  CA  PRO B 527     -24.645  13.836  43.380  1.00 98.77           C  
ATOM   2304  C   PRO B 527     -24.736  13.069  42.055  1.00 92.16           C  
ATOM   2305  O   PRO B 527     -25.756  12.483  41.857  1.00 87.72           O  
ATOM   2306  CB  PRO B 527     -24.973  12.903  44.547  1.00 97.28           C  
ATOM   2307  CG  PRO B 527     -25.641  13.812  45.523  1.00 97.06           C  
ATOM   2308  CD  PRO B 527     -26.500  14.705  44.646  1.00 97.60           C  
TER   
END
